# Supplementary material for: hnRNPA2B1 regulates the alternative splicing of BIRC5 to promote gastric cancer progression
Source: Cancer Cell Int. 2021 May 27;21:281. doi: 10.1186/s12935-021-01968-y (PMC8161968; doi:10.1186/s12935-021-01968-y)
Supplement: Supplementary file 3 — Additional file 3. Genes negatively correlated with hnRNPA2B1 expression. [file 12935_2021_1968_MOESM3_ESM.xlsx]

## Sheet: Annotation
hits	Gene ID	Type	Tax ID	Homologene Gene ID	Homologene Gene Tax ID	Gene Symbol	Description	Biological Process (GO)	Kinase Class (UniProt)	Protein Function (Protein Atlas)	Subcellular Location (Protein Atlas)	Drug (DrugBank)	Canonical Pathways_x000D_	Hallmark Gene Sets_x000D_	GO:0019935 cyclic-nucleotide-mediated sig	hsa00350 Tyrosine metabolism	GO:0006936 muscle contraction	GO:0050890 cognition	hsa04923 Regulation of lipolysis in adi	GO:0033688 regulation of osteoblast proli	GO:0033762 response to glucagon	GO:0098659 inorganic cation import across	GO:0071901 negative regulation of protein	GO:0007157 heterophilic cell-cell adhesio	GO:2001238 positive regulation of extrins	GO:0048545 response to steroid hormone	R-HSA-382551 Transport of small molecules	GO:0001764 neuron migration	GO:0043087 regulation of GTPase activity	GO:0030198 extracellular matrix organizat
ZFP92	139735	symbol	H. sapiens	139735	H. sapiens	ZFP92	ZFP92 zinc finger protein	GO:0006355 regulation of transcription, DNA-templated;GO:1903506 regulation of nucleic acid-templated transcription;GO:0006351 transcription, DNA-templated		Transcription factors/Zinc-coordinating DNA-binding domains					0.0	0.0	0.0	0.0	0.0	0.0	0.0	0.0	0.0	0.0	0.0	0.0	0.0	0.0	0.0	0.0
PTPN5	84867	symbol	H. sapiens	84867	H. sapiens	PTPN5	protein tyrosine phosphatase non-receptor type 5	GO:0035335 peptidyl-tyrosine dephosphorylation;GO:0006470 protein dephosphorylation;GO:0071345 cellular response to cytokine stimulus		Enzymes/ENZYME proteins/Hydrolases	Endoplasmic reticulum(Approved)				0.0	0.0	0.0	0.0	0.0	0.0	0.0	0.0	0.0	0.0	0.0	0.0	0.0	0.0	0.0	0.0
SV2B	9899	symbol	H. sapiens	9899	H. sapiens	SV2B	synaptic vesicle glycoprotein 2B	GO:0007268 chemical synaptic transmission;GO:0006836 neurotransmitter transport;GO:0098916 anterograde trans-synaptic signaling							0.0	0.0	0.0	1.0	0.0	0.0	0.0	0.0	0.0	0.0	0.0	0.0	0.0	0.0	0.0	0.0
JAM2	58494	symbol	H. sapiens	58494	H. sapiens	JAM2	junctional adhesion molecule 2	GO:0071593 lymphocyte aggregation;GO:0031642 negative regulation of myelination;GO:0097241 hematopoietic stem cell migration to bone marrow		CD markers	Plasma membrane(Supported)Nucleoplasm(Approved)		(M277)PID INTEGRIN A4B1 PATHWAY; (M159)PID AMB2 NEUTROPHILS PATHWAY; (M18)PID INTEGRIN1 PATHWAY		0.0	0.0	1.0	0.0	0.0	0.0	0.0	0.0	0.0	0.0	0.0	0.0	0.0	0.0	0.0	1.0
LRFN5	145581	symbol	H. sapiens	145581	H. sapiens	LRFN5	leucine rich repeat and fibronectin type III domain containing 5	GO:0043031 negative regulation of macrophage activation;GO:1905606 regulation of presynapse assembly;GO:0099560 synaptic membrane adhesion							0.0	0.0	0.0	0.0	0.0	0.0	0.0	0.0	0.0	0.0	0.0	0.0	0.0	0.0	0.0	0.0
SEC62	7095	symbol	H. sapiens	7095	H. sapiens	SEC62	SEC62 homolog, preprotein translocation factor	GO:0031204 posttranslational protein targeting to membrane, translocation;GO:0006620 posttranslational protein targeting to endoplasmic reticulum membrane;GO:0006613 cotranslational protein targeting to membrane			Endoplasmic reticulum;Intermediate filaments(Approved)				0.0	0.0	0.0	0.0	0.0	0.0	0.0	0.0	0.0	0.0	0.0	0.0	0.0	0.0	0.0	0.0
RERG	85004	symbol	H. sapiens	85004	H. sapiens	RERG	RAS like estrogen regulated growth inhibitor	GO:0030308 negative regulation of cell growth;GO:0045926 negative regulation of growth;GO:0001558 regulation of cell growth							0.0	0.0	0.0	0.0	0.0	0.0	0.0	0.0	0.0	0.0	0.0	0.0	0.0	0.0	0.0	0.0
FAM107A	11170	symbol	H. sapiens	11170	H. sapiens	FAM107A	family with sequence similarity 107 member A	GO:1900272 negative regulation of long-term synaptic potentiation;GO:0051895 negative regulation of focal adhesion assembly;GO:1900271 regulation of long-term synaptic potentiation			Nuclear speckles(Supported)				1.0	0.0	0.0	1.0	0.0	1.0	0.0	0.0	0.0	0.0	0.0	1.0	0.0	0.0	0.0	0.0
IL6ST	3572	symbol	H. sapiens	3572	H. sapiens	IL6ST	interleukin 6 signal transducer	GO:0038154 interleukin-11-mediated signaling pathway;GO:0048711 positive regulation of astrocyte differentiation;GO:0070757 interleukin-35-mediated signaling pathway		CD markers	Golgi apparatus;Plasma membrane(Supported)		(M36)PID IL27 PATHWAY; (M183)PID IL6 7 PATHWAY; (M100)PID SHP2 PATHWAY	(M5897)HALLMARK IL6 JAK STAT3 SIGNALING; (M5941)HALLMARK UV RESPONSE UP; (M5906)HALLMARK ESTROGEN RESPONSE EARLY	0.0	0.0	1.0	0.0	0.0	0.0	0.0	0.0	0.0	0.0	0.0	0.0	0.0	0.0	0.0	0.0
CNRIP1	25927	symbol	H. sapiens	25927	H. sapiens	CNRIP1	cannabinoid receptor interacting protein 1	GO:2000272 negative regulation of signaling receptor activity;GO:0010469 regulation of signaling receptor activity;GO:0044092 negative regulation of molecular function			Cytosol(Approved)				0.0	0.0	0.0	0.0	0.0	0.0	0.0	0.0	0.0	0.0	0.0	0.0	0.0	0.0	0.0	0.0
SV2A	9900	symbol	H. sapiens	9900	H. sapiens	SV2A	synaptic vesicle glycoprotein 2A	GO:0014052 regulation of gamma-aminobutyric acid secretion;GO:0014051 gamma-aminobutyric acid secretion;GO:0016082 synaptic vesicle priming			Cytosol(Approved)	Levetiracetam (Transmembrane transporter activity)			0.0	0.0	1.0	1.0	0.0	0.0	0.0	0.0	0.0	0.0	0.0	0.0	0.0	0.0	0.0	0.0
FAM13C	220965	symbol	H. sapiens	220965	H. sapiens	FAM13C	family with sequence similarity 13 member C				Cytosol;Nucleoplasm(Approved)				0.0	0.0	0.0	0.0	0.0	0.0	0.0	0.0	0.0	0.0	0.0	0.0	0.0	0.0	0.0	0.0
CAVIN2	8436	symbol	H. sapiens	8436	H. sapiens	CAVIN2	caveolae associated protein 2	GO:0097320 plasma membrane tubulation;GO:0007009 plasma membrane organization;GO:0010256 endomembrane system organization			Cytosol;Plasma membrane(Supported)			(M5905)HALLMARK ADIPOGENESIS	0.0	0.0	0.0	0.0	0.0	0.0	0.0	0.0	0.0	0.0	0.0	0.0	0.0	0.0	0.0	0.0
RAI2	10742	symbol	H. sapiens	10742	H. sapiens	RAI2	retinoic acid induced 2	GO:0009792 embryo development ending in birth or egg hatching;GO:0009790 embryo development;GO:0007275 multicellular organism development			Plasma membrane(Approved)				0.0	0.0	0.0	0.0	0.0	0.0	0.0	0.0	0.0	0.0	0.0	0.0	0.0	0.0	0.0	0.0
MAGI2-AS3	100505881	symbol	H. sapiens	100505881	H. sapiens	MAGI2-AS3	MAGI2 antisense RNA 3								0.0	0.0	0.0	0.0	0.0	0.0	0.0	0.0	0.0	0.0	0.0	0.0	0.0	0.0	0.0	0.0
CDO1	1036	symbol	H. sapiens	1036	H. sapiens	CDO1	cysteine dioxygenase type 1	GO:0019448 L-cysteine catabolic process;GO:0009093 cysteine catabolic process;GO:0042412 taurine biosynthetic process		Enzymes/ENZYME proteins/Oxidoreductases	Nucleoplasm(Uncertain)	L-Cysteine (Ferrous iron binding);NADH (Ferrous iron binding)		(M5941)HALLMARK UV RESPONSE UP; (M5934)HALLMARK XENOBIOTIC METABOLISM	0.0	0.0	0.0	0.0	0.0	0.0	1.0	1.0	0.0	0.0	0.0	1.0	0.0	0.0	0.0	0.0
SRPX	8406	symbol	H. sapiens	8406	H. sapiens	SRPX	sushi repeat containing protein X-linked	GO:2001241 positive regulation of extrinsic apoptotic signaling pathway in absence of ligand;GO:0060244 negative regulation of cell proliferation involved in contact inhibition;GO:0001845 phagolysosome assembly					(M3008)NABA ECM GLYCOPROTEINS; (M5884)NABA CORE MATRISOME; (M5889)NABA MATRISOME	(M5916)HALLMARK APICAL SURFACE; (M5891)HALLMARK HYPOXIA	0.0	0.0	0.0	0.0	0.0	0.0	0.0	0.0	0.0	0.0	1.0	0.0	0.0	0.0	0.0	0.0
TXNDC15	79770	symbol	H. sapiens	79770	H. sapiens	TXNDC15	thioredoxin domain containing 15	GO:0045880 positive regulation of smoothened signaling pathway;GO:0008589 regulation of smoothened signaling pathway;GO:0045454 cell redox homeostasis			Golgi apparatus(Approved)				0.0	0.0	0.0	0.0	0.0	0.0	0.0	0.0	0.0	0.0	0.0	0.0	0.0	0.0	0.0	0.0
ACKR1	2532	symbol	H. sapiens	2532	H. sapiens	ACKR1	atypical chemokine receptor 1 (Duffy blood group)	GO:0070098 chemokine-mediated signaling pathway;GO:1990869 cellular response to chemokine;GO:0032642 regulation of chemokine production		Blood group antigen proteins;CD markers;G-protein coupled receptors/{Chemokines and chemotactic factors receptors,GPCRs excl olfactory receptors}				(M5945)HALLMARK HEME METABOLISM	1.0	0.0	0.0	0.0	0.0	0.0	0.0	0.0	0.0	0.0	0.0	0.0	0.0	0.0	0.0	0.0
TACR1	6869	symbol	H. sapiens	6869	H. sapiens	TACR1	tachykinin receptor 1	GO:0070472 regulation of uterine smooth muscle contraction;GO:1902093 positive regulation of flagellated sperm motility;GO:0070471 uterine smooth muscle contraction		G-protein coupled receptors/GPCRs excl olfactory receptors		Aprepitant (Tachykinin receptor activity);Ketamine (Tachykinin receptor activity);Vapreotide (Tachykinin receptor activity);AV608 (Tachykinin receptor activity);GW 597599 (Tachykinin receptor activity);CP-122721 (Tachykinin receptor activity);R673 (Tachykinin receptor activity);SR 140333 (Tachykinin receptor activity);Netupitant (Tachykinin receptor activity)		(M5932)HALLMARK INFLAMMATORY RESPONSE	1.0	0.0	1.0	0.0	0.0	0.0	0.0	0.0	0.0	0.0	0.0	0.0	0.0	0.0	0.0	0.0
STEAP4	79689	symbol	H. sapiens	79689	H. sapiens	STEAP4	STEAP4 metalloreductase	GO:0098706 ferric iron import across cell outer membrane;GO:0033216 ferric iron import;GO:0015677 copper ion import		Transporters/Transport Electron Carriers	Golgi apparatus(Supported)			(M5908)HALLMARK ANDROGEN RESPONSE	0.0	0.0	1.0	0.0	0.0	0.0	0.0	1.0	0.0	0.0	0.0	0.0	0.0	0.0	0.0	0.0
MID2	11043	symbol	H. sapiens	11043	H. sapiens	MID2	midline 2	GO:1902187 negative regulation of viral release from host cell;GO:0046597 negative regulation of viral entry into host cell;GO:1902186 regulation of viral release from host cell		Enzymes/ENZYME proteins/Transferases					0.0	0.0	0.0	0.0	0.0	0.0	0.0	0.0	0.0	0.0	0.0	0.0	0.0	0.0	0.0	0.0
RNF180	285671	symbol	H. sapiens	285671	H. sapiens	RNF180	ring finger protein 180	GO:0042415 norepinephrine metabolic process;GO:0032436 positive regulation of proteasomal ubiquitin-dependent protein catabolic process;GO:0042428 serotonin metabolic process		Enzymes/ENZYME proteins/Transferases	Cytosol(Approved)				0.0	0.0	0.0	1.0	0.0	0.0	0.0	0.0	0.0	0.0	0.0	0.0	0.0	0.0	0.0	0.0
CYS1	192668	symbol	H. sapiens	192668	H. sapiens	CYS1	cystin 1								0.0	0.0	0.0	0.0	0.0	0.0	0.0	0.0	0.0	0.0	0.0	0.0	0.0	0.0	0.0	0.0
NEXMIF	340533	symbol	H. sapiens	340533	H. sapiens	NEXMIF	neurite extension and migration factor	GO:2000048 negative regulation of cell-cell adhesion mediated by cadherin;GO:2001223 negative regulation of neuron migration;GO:0033629 negative regulation of cell adhesion mediated by integrin			Midbody(Approved)Nucleoplasm(Uncertain)				0.0	0.0	0.0	0.0	0.0	1.0	0.0	0.0	0.0	0.0	0.0	0.0	0.0	1.0	0.0	0.0
AOC3	8639	symbol	H. sapiens	8639	H. sapiens	AOC3	amine oxidase copper containing 3	GO:1902283 negative regulation of primary amine oxidase activity;GO:0051354 negative regulation of oxidoreductase activity;GO:0006805 xenobiotic metabolic process		Enzymes/ENZYME proteins/Oxidoreductases	Cytosol;Golgi apparatus(Approved)	Phenelzine (Tryptamine:oxygen oxidoreductase (deaminating) activity);Hydralazine (Tryptamine:oxygen oxidoreductase (deaminating) activity);6-hydroxydopa quinone (Tryptamine:oxygen oxidoreductase (deaminating) activity)		(M5935)HALLMARK FATTY ACID METABOLISM	0.0	1.0	0.0	0.0	0.0	0.0	0.0	0.0	0.0	0.0	0.0	0.0	0.0	0.0	0.0	0.0
EPHA5	2044	symbol	H. sapiens	2044	H. sapiens	EPHA5	EPH receptor A5	GO:0061178 regulation of insulin secretion involved in cellular response to glucose stimulus;GO:0032793 positive regulation of CREB transcription factor activity;GO:0035773 insulin secretion involved in cellular response to glucose stimulus	Tyr protein kinase family	Enzymes/{ENZYME proteins/Transferases,Kinases/Tyr protein kinases}			(M177)PID EPHA FWDPATHWAY	(M5956)HALLMARK KRAS SIGNALING DN	1.0	0.0	0.0	0.0	0.0	0.0	0.0	0.0	0.0	0.0	0.0	0.0	0.0	0.0	1.0	0.0
RNF13	11342	symbol	H. sapiens	11342	H. sapiens	RNF13	ring finger protein 13	GO:0051865 protein autoubiquitination;GO:0070304 positive regulation of stress-activated protein kinase signaling cascade;GO:0070302 regulation of stress-activated protein kinase signaling cascade		Enzymes/ENZYME proteins/Transferases	Cytosol;Nucleoplasm;Vesicles(Approved)				0.0	0.0	0.0	0.0	0.0	0.0	0.0	0.0	0.0	0.0	0.0	0.0	0.0	0.0	0.0	0.0
PHYHIPL	84457	symbol	H. sapiens	84457	H. sapiens	PHYHIPL	phytanoyl-CoA 2-hydroxylase interacting protein like				Cytosol(Approved)				0.0	0.0	0.0	0.0	0.0	0.0	0.0	0.0	0.0	0.0	0.0	0.0	0.0	0.0	0.0	0.0
TPO	7173	symbol	H. sapiens	7173	H. sapiens	TPO	thyroid peroxidase	GO:0006590 thyroid hormone generation;GO:0042403 thyroid hormone metabolic process;GO:0035162 embryonic hemopoiesis		Enzymes/ENZYME proteins/Oxidoreductases		Carbimazole (Peroxidase activity);Dextrothyroxine (Peroxidase activity);Propylthiouracil (Peroxidase activity);Methimazole (Peroxidase activity)	(M5883)NABA SECRETED FACTORS; (M5885)NABA MATRISOME ASSOCIATED; (M5889)NABA MATRISOME		0.0	1.0	0.0	0.0	0.0	0.0	0.0	0.0	0.0	0.0	0.0	0.0	0.0	0.0	0.0	0.0
ANKRD65	441869	symbol	H. sapiens	441869	H. sapiens	ANKRD65	ankyrin repeat domain 65				Nucleoplasm(Approved)				0.0	0.0	0.0	0.0	0.0	0.0	0.0	0.0	0.0	0.0	0.0	0.0	0.0	0.0	0.0	0.0
SGCE	8910	symbol	H. sapiens	8910	H. sapiens	SGCE	sarcoglycan epsilon	GO:0007160 cell-matrix adhesion;GO:0031589 cell-substrate adhesion;GO:0007517 muscle organ development			Golgi apparatus;Nucleoplasm;Plasma membrane;Vesicles(Approved)			(M5915)HALLMARK APICAL JUNCTION	0.0	0.0	0.0	0.0	0.0	1.0	0.0	0.0	0.0	0.0	0.0	0.0	0.0	0.0	0.0	0.0
EML1	2009	symbol	H. sapiens	2009	H. sapiens	EML1	EMAP like 1	GO:0007405 neuroblast proliferation;GO:0007052 mitotic spindle organization;GO:0002244 hematopoietic progenitor cell differentiation							0.0	0.0	0.0	0.0	0.0	0.0	0.0	0.0	0.0	0.0	0.0	0.0	0.0	0.0	1.0	0.0
MEIS3P1	4213	symbol	H. sapiens	4213	H. sapiens	MEIS3P1	Meis homeobox 3 pseudogene 1	GO:0006355 regulation of transcription, DNA-templated;GO:1903506 regulation of nucleic acid-templated transcription;GO:0006351 transcription, DNA-templated							0.0	0.0	0.0	0.0	0.0	0.0	0.0	0.0	0.0	0.0	0.0	0.0	0.0	0.0	0.0	0.0
ABCC9	10060	symbol	H. sapiens	10060	H. sapiens	ABCC9	ATP binding cassette subfamily C member 9	GO:1903779 regulation of cardiac conduction;GO:1990573 potassium ion import across plasma membrane;GO:0010107 potassium ion import		Transporters/Primary Active Transporters	Cytosol;Nucleoplasm(Approved)	Adenosine triphosphate (Transporter activity);Glyburide (Transporter activity)			0.0	0.0	1.0	0.0	0.0	0.0	0.0	1.0	0.0	0.0	0.0	0.0	1.0	0.0	0.0	0.0
ARMCX1	51309	symbol	H. sapiens	51309	H. sapiens	ARMCX1	armadillo repeat containing X-linked 1				Cytosol;Mitochondria;Nucleus(Approved)				0.0	0.0	0.0	0.0	0.0	0.0	0.0	0.0	0.0	0.0	0.0	0.0	0.0	0.0	0.0	0.0
ABCA8	10351	symbol	H. sapiens	10351	H. sapiens	ABCA8	ATP binding cassette subfamily A member 8	GO:0006869 lipid transport;GO:0010876 lipid localization;GO:0055085 transmembrane transport		Transporters/Primary Active Transporters	Cytosol;Nucleoplasm(Approved)			(M5948)HALLMARK BILE ACID METABOLISM	0.0	0.0	0.0	0.0	0.0	0.0	0.0	0.0	0.0	0.0	0.0	0.0	1.0	0.0	0.0	0.0
CYP7B1	9420	symbol	H. sapiens	9420	H. sapiens	CYP7B1	cytochrome P450 family 7 subfamily B member 1	GO:0033147 negative regulation of intracellular estrogen receptor signaling pathway;GO:0035754 B cell chemotaxis;GO:0033146 regulation of intracellular estrogen receptor signaling pathway		Enzymes/ENZYME proteins/Oxidoreductases				(M5948)HALLMARK BILE ACID METABOLISM	1.0	0.0	0.0	0.0	0.0	0.0	0.0	0.0	0.0	0.0	0.0	1.0	0.0	0.0	0.0	0.0
PDGFRL	5157	symbol	H. sapiens	5157	H. sapiens	PDGFRL	platelet derived growth factor receptor like	GO:0035791 platelet-derived growth factor receptor-beta signaling pathway;GO:0048008 platelet-derived growth factor receptor signaling pathway;GO:0007169 transmembrane receptor protein tyrosine kinase signaling pathway			Golgi apparatus;Nucleoli;Nucleus(Approved)				0.0	0.0	0.0	0.0	0.0	0.0	0.0	0.0	0.0	0.0	0.0	0.0	0.0	0.0	0.0	0.0
GREM1	26585	symbol	H. sapiens	26585	H. sapiens	GREM1	gremlin 1, DAN family BMP antagonist	GO:0090190 positive regulation of branching involved in ureteric bud morphogenesis;GO:0060676 ureteric bud formation;GO:0090189 regulation of branching involved in ureteric bud morphogenesis					(M181)PID BMP PATHWAY; (M5880)NABA ECM AFFILIATED; (M5885)NABA MATRISOME ASSOCIATED	(M5930)HALLMARK EPITHELIAL MESENCHYMAL TRANSITION	0.0	0.0	0.0	0.0	0.0	1.0	0.0	0.0	1.0	0.0	0.0	0.0	0.0	0.0	0.0	1.0
RUNDC3B	154661	symbol	H. sapiens	154661	H. sapiens	RUNDC3B	RUN domain containing 3B								0.0	0.0	0.0	0.0	0.0	0.0	0.0	0.0	0.0	0.0	0.0	0.0	0.0	0.0	0.0	0.0
PCBP3	54039	symbol	H. sapiens	54039	H. sapiens	PCBP3	poly(rC) binding protein 3	GO:0000122 negative regulation of transcription by RNA polymerase II;GO:0045892 negative regulation of transcription, DNA-templated;GO:1903507 negative regulation of nucleic acid-templated transcription							0.0	0.0	0.0	0.0	0.0	0.0	0.0	0.0	0.0	0.0	0.0	0.0	0.0	0.0	0.0	0.0
MGP	4256	symbol	H. sapiens	4256	H. sapiens	MGP	matrix Gla protein	GO:0001502 cartilage condensation;GO:0030500 regulation of bone mineralization;GO:0098743 cell aggregation					(M65)PID FRA PATHWAY; (M3008)NABA ECM GLYCOPROTEINS; (M5884)NABA CORE MATRISOME	(M5930)HALLMARK EPITHELIAL MESENCHYMAL TRANSITION	0.0	0.0	0.0	0.0	0.0	0.0	0.0	0.0	0.0	0.0	0.0	0.0	0.0	0.0	0.0	0.0
KCNJ8	3764	symbol	H. sapiens	3764	H. sapiens	KCNJ8	potassium inwardly rectifying channel subfamily J member 8	GO:0098915 membrane repolarization during ventricular cardiac muscle cell action potential;GO:0086005 ventricular cardiac muscle cell action potential;GO:0086013 membrane repolarization during cardiac muscle cell action potential		Transporters/Transporter channels and pores;Voltage-gated ion channels/Inwardly Rectifying Potassium Channels		Phenformin (Inward rectifier potassium channel activity);Levosimendan (Inward rectifier potassium channel activity);Thiamylal (Inward rectifier potassium channel activity);Gliquidone (Inward rectifier potassium channel activity);Glisoxepide (Inward rectifier potassium channel activity)		(M5944)HALLMARK ANGIOGENESIS	0.0	0.0	1.0	0.0	1.0	0.0	0.0	1.0	0.0	0.0	0.0	0.0	0.0	0.0	0.0	0.0
ADGRB3	577	symbol	H. sapiens	577	H. sapiens	ADGRB3	adhesion G protein-coupled receptor B3	GO:0061743 motor learning;GO:0016322 neuron remodeling;GO:0048814 regulation of dendrite morphogenesis		G-protein coupled receptors/{Family 2 (B) receptors,GPCRs excl olfactory receptors}					1.0	0.0	0.0	1.0	0.0	1.0	0.0	0.0	0.0	0.0	0.0	0.0	0.0	0.0	1.0	0.0
CPEB1	64506	symbol	H. sapiens	64506	H. sapiens	CPEB1	cytoplasmic polyadenylation element binding protein 1	GO:1900365 positive regulation of mRNA polyadenylation;GO:0031442 positive regulation of mRNA 3'-end processing;GO:2000766 negative regulation of cytoplasmic translation			Cytosol;Nucleoplasm(Supported)		(M242)PID AURORA A PATHWAY		1.0	0.0	0.0	0.0	0.0	0.0	0.0	0.0	0.0	0.0	0.0	0.0	0.0	0.0	0.0	0.0
PACRG	135138	symbol	H. sapiens	135138	H. sapiens	PACRG	parkin coregulated	GO:0007286 spermatid development;GO:0048515 spermatid differentiation;GO:0034620 cellular response to unfolded protein						(M5951)HALLMARK SPERMATOGENESIS	0.0	0.0	0.0	0.0	0.0	0.0	0.0	0.0	0.0	0.0	0.0	0.0	0.0	0.0	0.0	0.0
FLRT2	23768	symbol	H. sapiens	23768	H. sapiens	FLRT2	fibronectin leucine rich transmembrane protein 2	GO:0061343 cell adhesion involved in heart morphogenesis;GO:2001222 regulation of neuron migration;GO:0071711 basement membrane organization							0.0	0.0	0.0	0.0	0.0	0.0	0.0	0.0	0.0	0.0	0.0	0.0	0.0	1.0	0.0	1.0
43892						None	None	None	None	None	None	None	None	None	nan	nan	nan	nan	nan	nan	nan	nan	nan	nan	nan	nan	nan	nan	nan	nan
SLC22A17	51310	symbol	H. sapiens	51310	H. sapiens	SLC22A17	solute carrier family 22 member 17	GO:0015891 siderophore transport;GO:0015688 iron chelate transport;GO:0006879 cellular iron ion homeostasis		Transporters/Electrochemical Potential-driven transporters					0.0	0.0	1.0	0.0	0.0	0.0	0.0	0.0	0.0	0.0	0.0	0.0	1.0	0.0	0.0	0.0
MAMDC2	256691	symbol	H. sapiens	256691	H. sapiens	MAMDC2	MAM domain containing 2				Nuclear speckles;Plasma membrane(Approved)				0.0	0.0	0.0	0.0	0.0	0.0	0.0	0.0	0.0	0.0	0.0	0.0	0.0	0.0	0.0	0.0
AKT3	10000	symbol	H. sapiens	10000	H. sapiens	AKT3	AKT serine/threonine kinase 3	GO:0090050 positive regulation of cell migration involved in sprouting angiogenesis;GO:0090049 regulation of cell migration involved in sprouting angiogenesis;GO:1903672 positive regulation of sprouting angiogenesis	AGC Ser/Thr protein kinase family	Enzymes/{ENZYME proteins/Transferases,Kinases/AGC Ser/Thr protein kinases};RAS pathway related proteins	Cytosol(Supported)		(M18895)SA TRKA RECEPTOR; (M12771)SA PTEN PATHWAY; (M9378)ST INTERLEUKIN 4 PATHWAY	(M5957)HALLMARK PANCREAS BETA CELLS; (M5942)HALLMARK UV RESPONSE DN; (M5915)HALLMARK APICAL JUNCTION	0.0	0.0	0.0	0.0	1.0	1.0	0.0	0.0	0.0	0.0	0.0	0.0	0.0	0.0	0.0	0.0
KCNAB1	7881	symbol	H. sapiens	7881	H. sapiens	KCNAB1	potassium voltage-gated channel subfamily A member regulatory beta subunit 1	GO:1902260 negative regulation of delayed rectifier potassium channel activity;GO:1903817 negative regulation of voltage-gated potassium channel activity;GO:1902259 regulation of delayed rectifier potassium channel activity		Transporters/Accessory Factors Involved in Transport					0.0	0.0	0.0	1.0	0.0	0.0	0.0	1.0	0.0	0.0	0.0	0.0	0.0	0.0	1.0	0.0
PRKG1-AS1	100506939	symbol	H. sapiens	100506939	H. sapiens	PRKG1-AS1	PRKG1 antisense RNA 1								0.0	0.0	0.0	0.0	0.0	0.0	0.0	0.0	0.0	0.0	0.0	0.0	0.0	0.0	0.0	0.0
RASIP1	54922	symbol	H. sapiens	54922	H. sapiens	RASIP1	Ras interacting protein 1	GO:2000299 negative regulation of Rho-dependent protein serine/threonine kinase activity;GO:2000298 regulation of Rho-dependent protein serine/threonine kinase activity;GO:0033625 positive regulation of integrin activation							0.0	0.0	0.0	0.0	0.0	1.0	0.0	0.0	1.0	0.0	0.0	0.0	0.0	0.0	1.0	0.0
TUSC3	7991	symbol	H. sapiens	7991	H. sapiens	TUSC3	tumor suppressor candidate 3	GO:1903830 magnesium ion transmembrane transport;GO:0018279 protein N-linked glycosylation via asparagine;GO:0015693 magnesium ion transport		Transporters/Transporter channels and pores					0.0	0.0	0.0	1.0	0.0	0.0	0.0	1.0	0.0	0.0	0.0	0.0	1.0	0.0	0.0	0.0
CRTAC1	55118	symbol	H. sapiens	55118	H. sapiens	CRTAC1	cartilage acidic protein 1	GO:1900121 negative regulation of receptor binding;GO:0021772 olfactory bulb development;GO:0007413 axonal fasciculation							0.0	0.0	0.0	0.0	0.0	0.0	0.0	0.0	0.0	0.0	0.0	0.0	0.0	0.0	1.0	0.0
TMEM132C	92293	symbol	H. sapiens	92293	H. sapiens	TMEM132C	transmembrane protein 132C	GO:0008150 biological_process			Centrosome;Cytosol(Supported)				0.0	0.0	0.0	0.0	0.0	0.0	0.0	0.0	0.0	0.0	0.0	0.0	0.0	0.0	0.0	0.0
ANGPTL1	9068	symbol	H. sapiens	9068	H. sapiens	ANGPTL1	angiopoietin like 1	GO:0007169 transmembrane receptor protein tyrosine kinase signaling pathway;GO:0007167 enzyme linked receptor protein signaling pathway;GO:0007166 cell surface receptor signaling pathway					(M5883)NABA SECRETED FACTORS; (M5885)NABA MATRISOME ASSOCIATED; (M5889)NABA MATRISOME		0.0	0.0	0.0	0.0	0.0	0.0	0.0	0.0	0.0	0.0	0.0	0.0	0.0	0.0	0.0	0.0
CD300LB	124599	symbol	H. sapiens	124599	H. sapiens	CD300LB	CD300 molecule like family member b	GO:0050776 regulation of immune response;GO:0045087 innate immune response;GO:0002682 regulation of immune system process		CD markers					0.0	0.0	0.0	0.0	0.0	0.0	0.0	0.0	0.0	0.0	0.0	0.0	0.0	0.0	0.0	0.0
SLCO2A1	6578	symbol	H. sapiens	6578	H. sapiens	SLCO2A1	solute carrier organic anion transporter family member 2A1	GO:0015732 prostaglandin transport;GO:0043252 sodium-independent organic anion transport;GO:0071715 icosanoid transport		Transporters/Electrochemical Potential-driven transporters				(M5944)HALLMARK ANGIOGENESIS	0.0	0.0	0.0	0.0	0.0	0.0	0.0	0.0	0.0	0.0	0.0	0.0	1.0	0.0	0.0	0.0
DTNA	1837	symbol	H. sapiens	1837	H. sapiens	DTNA	dystrobrevin alpha	GO:0007274 neuromuscular synaptic transmission;GO:0006941 striated muscle contraction;GO:0006936 muscle contraction			Cell Junctions(Supported)Intermediate filaments(Approved)Nucleoplasm(Uncertain)			(M5909)HALLMARK MYOGENESIS; (M5891)HALLMARK HYPOXIA	0.0	0.0	1.0	1.0	0.0	0.0	0.0	0.0	0.0	0.0	0.0	0.0	0.0	0.0	0.0	0.0
NDN	4692	symbol	H. sapiens	4692	H. sapiens	NDN	necdin, MAGE family member	GO:0007413 axonal fasciculation;GO:0106030 neuron projection fasciculation;GO:0048011 neurotrophin TRK receptor signaling pathway			Cytosol;Nucleoplasm(Approved)		(M153)PID P75 NTR PATHWAY		0.0	0.0	0.0	0.0	0.0	0.0	0.0	0.0	0.0	0.0	0.0	0.0	0.0	1.0	0.0	0.0
ZNF667-AS1	100128252	symbol	H. sapiens	100128252	H. sapiens	ZNF667-AS1	ZNF667 antisense RNA 1 (head to head)								0.0	0.0	0.0	0.0	0.0	0.0	0.0	0.0	0.0	0.0	0.0	0.0	0.0	0.0	0.0	0.0
MIR99AHG	388815	symbol	H. sapiens	388815	H. sapiens	MIR99AHG	mir-99a-let-7c cluster host gene								0.0	0.0	0.0	0.0	0.0	0.0	0.0	0.0	0.0	0.0	0.0	0.0	0.0	0.0	0.0	0.0
CYYR1	116159	symbol	H. sapiens	116159	H. sapiens	CYYR1	cysteine and tyrosine rich 1	GO:0008150 biological_process			Nucleoplasm(Approved)				0.0	0.0	0.0	0.0	0.0	0.0	0.0	0.0	0.0	0.0	0.0	0.0	0.0	0.0	0.0	0.0
FABP4	2167	symbol	H. sapiens	2167	H. sapiens	FABP4	fatty acid binding protein 4	GO:0019433 triglyceride catabolic process;GO:0071285 cellular response to lithium ion;GO:0015909 long-chain fatty acid transport					(M167)PID AP1 PATHWAY	(M5905)HALLMARK ADIPOGENESIS	0.0	0.0	0.0	0.0	1.0	0.0	0.0	0.0	1.0	0.0	0.0	0.0	0.0	0.0	0.0	0.0
HSPB8	26353	symbol	H. sapiens	26353	H. sapiens	HSPB8	heat shock protein family B (small) member 8	GO:1905337 positive regulation of aggrephagy;GO:1905335 regulation of aggrephagy;GO:0035973 aggrephagy			Cytosol(Supported)			(M5905)HALLMARK ADIPOGENESIS; (M5906)HALLMARK ESTROGEN RESPONSE EARLY; (M5909)HALLMARK MYOGENESIS	0.0	0.0	0.0	0.0	0.0	0.0	0.0	0.0	0.0	0.0	0.0	0.0	0.0	0.0	0.0	0.0
GSPT2	23708	symbol	H. sapiens	23708	H. sapiens	GSPT2	G1 to S phase transition 2	GO:0002184 cytoplasmic translational termination;GO:0000184 nuclear-transcribed mRNA catabolic process, nonsense-mediated decay;GO:0006415 translational termination			Cytosol(Supported)				0.0	0.0	0.0	0.0	0.0	0.0	0.0	0.0	0.0	0.0	0.0	0.0	0.0	0.0	0.0	0.0
HSPB6	126393	symbol	H. sapiens	126393	H. sapiens	HSPB6	heat shock protein family B (small) member 6	GO:0010667 negative regulation of cardiac muscle cell apoptotic process;GO:0010664 negative regulation of striated muscle cell apoptotic process;GO:0010665 regulation of cardiac muscle cell apoptotic process							0.0	0.0	1.0	0.0	0.0	1.0	0.0	0.0	0.0	0.0	0.0	0.0	0.0	0.0	0.0	0.0
TLL1	7092	symbol	H. sapiens	7092	H. sapiens	TLL1	tolloid like 1	GO:0022617 extracellular matrix disassembly;GO:0030198 extracellular matrix organization;GO:0043062 extracellular structure organization		Enzymes/Peptidases/Metallopeptidases	Vesicles(Approved)		(M3468)NABA ECM REGULATORS; (M5885)NABA MATRISOME ASSOCIATED; (M5889)NABA MATRISOME		0.0	0.0	0.0	0.0	0.0	0.0	0.0	0.0	0.0	0.0	0.0	0.0	0.0	0.0	0.0	1.0
GPR146	115330	symbol	H. sapiens	115330	H. sapiens	GPR146	G protein-coupled receptor 146	GO:0007186 G protein-coupled receptor signaling pathway;GO:0007165 signal transduction;GO:0023052 signaling		G-protein coupled receptors/GPCRs excl olfactory receptors					0.0	0.0	0.0	0.0	0.0	0.0	0.0	0.0	0.0	0.0	0.0	0.0	0.0	0.0	0.0	0.0
DMD	1756	symbol	H. sapiens	1756	H. sapiens	DMD	dystrophin	GO:0014809 regulation of skeletal muscle contraction by regulation of release of sequestered calcium ion;GO:0010881 regulation of cardiac muscle contraction by regulation of the release of sequestered calcium ion;GO:0010880 regulation of release of sequestered calcium ion into cytosol by sarcoplasmic reticulum		Transporters/Accessory Factors Involved in Transport				(M5909)HALLMARK MYOGENESIS; (M5901)HALLMARK G2M CHECKPOINT	1.0	0.0	1.0	0.0	0.0	0.0	0.0	1.0	1.0	0.0	0.0	0.0	0.0	0.0	0.0	0.0
FAM110D	79927	symbol	H. sapiens	79927	H. sapiens	FAM110D	family with sequence similarity 110 member D								0.0	0.0	0.0	0.0	0.0	0.0	0.0	0.0	0.0	0.0	0.0	0.0	0.0	0.0	0.0	0.0
LTC4S	4056	symbol	H. sapiens	4056	H. sapiens	LTC4S	leukotriene C4 synthase	GO:2001301 lipoxin biosynthetic process;GO:2001300 lipoxin metabolic process;GO:0019370 leukotriene biosynthetic process		Enzymes/ENZYME proteins/Lyases		Glutathione (Lipid binding)		(M5935)HALLMARK FATTY ACID METABOLISM; (M5905)HALLMARK ADIPOGENESIS	0.0	0.0	0.0	0.0	0.0	0.0	0.0	0.0	0.0	0.0	0.0	0.0	0.0	0.0	0.0	0.0
BEX4	56271	symbol	H. sapiens	56271	H. sapiens	BEX4	brain expressed X-linked 4	GO:1904428 negative regulation of tubulin deacetylation;GO:0090043 regulation of tubulin deacetylation;GO:0090042 tubulin deacetylation			Cytosol;Nucleus(Approved)				0.0	0.0	0.0	0.0	0.0	0.0	0.0	0.0	1.0	0.0	0.0	0.0	0.0	0.0	0.0	0.0
CCDC178	374864	symbol	H. sapiens	374864	H. sapiens	CCDC178	coiled-coil domain containing 178								0.0	0.0	0.0	0.0	0.0	0.0	0.0	0.0	0.0	0.0	0.0	0.0	0.0	0.0	0.0	0.0
PRKG1	5592	symbol	H. sapiens	5592	H. sapiens	PRKG1	protein kinase cGMP-dependent 1	GO:0060087 relaxation of vascular smooth muscle;GO:0090331 negative regulation of platelet aggregation;GO:1904753 negative regulation of vascular associated smooth muscle cell migration	AGC Ser/Thr protein kinase family	Enzymes/{ENZYME proteins/Transferases,Kinases/AGC Ser/Thr protein kinases}	Cytosol;Vesicles(Approved)		(M76)PID P38 ALPHA BETA PATHWAY; (M99)PID TXA2PATHWAY		1.0	0.0	1.0	0.0	1.0	0.0	0.0	1.0	0.0	0.0	0.0	0.0	0.0	1.0	1.0	0.0
BCHE	590	symbol	H. sapiens	590	H. sapiens	BCHE	butyrylcholinesterase	GO:0050783 cocaine metabolic process;GO:0046448 tropane alkaloid metabolic process;GO:0051593 response to folic acid		Enzymes/ENZYME proteins/Hydrolases		Choline (Identical protein binding);Tacrine (Identical protein binding);Dipivefrin (Identical protein binding);Pyridostigmine (Identical protein binding);Galantamine (Identical protein binding);Isoflurophate (Identical protein binding);Pralidoxime (Identical protein binding);Malathion (Identical protein binding);Hexafluronium (Identical protein binding);Demecarium (Identical protein binding);Riva…			0.0	0.0	0.0	1.0	0.0	0.0	0.0	0.0	0.0	0.0	0.0	1.0	0.0	0.0	0.0	0.0
TDRP	157695	symbol	H. sapiens	157695	H. sapiens	TDRP	testis development related protein	GO:0007283 spermatogenesis;GO:0048232 male gamete generation;GO:0007276 gamete generation			Cytosol(Supported)Vesicles(Approved)				0.0	0.0	0.0	0.0	0.0	0.0	0.0	0.0	0.0	0.0	0.0	0.0	0.0	0.0	0.0	0.0
AOX1	316	symbol	H. sapiens	316	H. sapiens	AOX1	aldehyde oxidase 1	GO:0009115 xanthine catabolic process;GO:0046110 xanthine metabolic process;GO:0006145 purine nucleobase catabolic process		Enzymes/ENZYME proteins/Oxidoreductases		Eniluracil (Xanthine dehydrogenase activity)		(M5934)HALLMARK XENOBIOTIC METABOLISM	0.0	1.0	0.0	0.0	0.0	0.0	0.0	0.0	0.0	0.0	0.0	0.0	0.0	0.0	0.0	0.0
SCN7A	6332	symbol	H. sapiens	6332	H. sapiens	SCN7A	sodium voltage-gated channel alpha subunit 7	GO:0055078 sodium ion homeostasis;GO:0086010 membrane depolarization during action potential;GO:0019228 neuronal action potential							0.0	0.0	1.0	0.0	0.0	0.0	0.0	1.0	0.0	0.0	0.0	0.0	0.0	0.0	0.0	0.0
SFRP1	6422	symbol	H. sapiens	6422	H. sapiens	SFRP1	secreted frizzled related protein 1	GO:2000041 negative regulation of planar cell polarity pathway involved in axis elongation;GO:2000080 negative regulation of canonical Wnt signaling pathway involved in controlling type B pancreatic cell proliferation;GO:0090179 planar cell polarity pathway involved in neural tube closure			Cytosol;Nucleoli(Approved)		(M17761)ST WNT BETA CATENIN PATHWAY; (M254)PID MYC REPRESS PATHWAY; (M5493)WNT SIGNALING	(M5930)HALLMARK EPITHELIAL MESENCHYMAL TRANSITION	1.0	0.0	0.0	0.0	0.0	1.0	0.0	0.0	1.0	0.0	1.0	1.0	0.0	0.0	1.0	0.0
GRID1	2894	symbol	H. sapiens	2894	H. sapiens	GRID1	glutamate ionotropic receptor delta type subunit 1	GO:0035235 ionotropic glutamate receptor signaling pathway;GO:0035176 social behavior;GO:0035249 synaptic transmission, glutamatergic				L-Glutamic Acid (Ionotropic glutamate receptor activity)			0.0	0.0	0.0	1.0	0.0	0.0	0.0	1.0	0.0	0.0	0.0	0.0	0.0	0.0	0.0	0.0
PKIG	11142	symbol	H. sapiens	11142	H. sapiens	PKIG	cAMP-dependent protein kinase inhibitor gamma	GO:2000480 negative regulation of cAMP-dependent protein kinase activity;GO:0042308 negative regulation of protein import into nucleus;GO:1904590 negative regulation of protein import			Cytosol;Nucleoplasm(Supported)				0.0	0.0	0.0	0.0	0.0	0.0	0.0	0.0	1.0	0.0	0.0	0.0	0.0	0.0	0.0	0.0
IGSF21	84966	symbol	H. sapiens	84966	H. sapiens	IGSF21	immunoglobin superfamily member 21	GO:0007157 heterophilic cell-cell adhesion via plasma membrane cell adhesion molecules;GO:0060074 synapse maturation;GO:0007156 homophilic cell adhesion via plasma membrane adhesion molecules							0.0	0.0	0.0	0.0	0.0	0.0	0.0	0.0	0.0	1.0	0.0	0.0	0.0	0.0	0.0	0.0
SELP	6403	symbol	H. sapiens	6403	H. sapiens	SELP	selectin P	GO:1903238 positive regulation of leukocyte tethering or rolling;GO:0010572 positive regulation of platelet activation;GO:1903236 regulation of leukocyte tethering or rolling		CD markers		Heparin (Sialic acid binding);N-acetyl-alpha-neuraminic acid (Sialic acid binding);Dalteparin (Sialic acid binding);Nadroparin (Sialic acid binding)	(M159)PID AMB2 NEUTROPHILS PATHWAY; (M28)PID IL4 2PATHWAY	(M5947)HALLMARK IL2 STAT5 SIGNALING; (M5913)HALLMARK INTERFERON GAMMA RESPONSE	1.0	0.0	0.0	0.0	0.0	0.0	0.0	0.0	0.0	1.0	0.0	0.0	0.0	0.0	0.0	0.0
PEA15	8682	symbol	H. sapiens	8682	H. sapiens	PEA15	proliferation and apoptosis adaptor protein 15	GO:0046325 negative regulation of glucose import;GO:0010829 negative regulation of glucose transmembrane transport;GO:1902043 positive regulation of extrinsic apoptotic signaling pathway via death domain receptors			Cytosol;Nucleus(Approved)		(M19)PID P73PATHWAY	(M5902)HALLMARK APOPTOSIS	0.0	0.0	0.0	0.0	0.0	0.0	0.0	0.0	0.0	0.0	1.0	0.0	0.0	0.0	0.0	0.0
ADCY2	108	symbol	H. sapiens	108	H. sapiens	ADCY2	adenylate cyclase 2	GO:0034199 activation of protein kinase A activity;GO:0006171 cAMP biosynthetic process;GO:0071377 cellular response to glucagon stimulus		Enzymes/ENZYME proteins/Lyases		Colforsin (Protein heterodimerization activity);2',5'-DIDEOXY-ADENOSINE 3'-MONOPHOSPHATE (Protein heterodimerization activity)	(M56)PID LPA4 PATHWAY; (M8)PID ENDOTHELIN PATHWAY; (M15)PID LYSOPHOSPHOLIPID PATHWAY	(M5923)HALLMARK PI3K AKT MTOR SIGNALING	1.0	0.0	0.0	0.0	1.0	0.0	1.0	0.0	0.0	0.0	0.0	0.0	1.0	0.0	0.0	0.0
STUM	375057	symbol	H. sapiens	375057	H. sapiens	STUM	stum, mechanosensory transduction mediator homolog				Cytosol(Approved)				0.0	0.0	0.0	0.0	0.0	0.0	0.0	0.0	0.0	0.0	0.0	0.0	0.0	0.0	0.0	0.0
CHST7	56548	symbol	H. sapiens	56548	H. sapiens	CHST7	carbohydrate sulfotransferase 7	GO:0030206 chondroitin sulfate biosynthetic process;GO:0006044 N-acetylglucosamine metabolic process;GO:0030204 chondroitin sulfate metabolic process		Enzymes/ENZYME proteins/Transferases					0.0	0.0	0.0	0.0	0.0	0.0	0.0	0.0	0.0	0.0	0.0	0.0	0.0	0.0	0.0	0.0
CADM3	57863	symbol	H. sapiens	57863	H. sapiens	CADM3	cell adhesion molecule 3	GO:0007157 heterophilic cell-cell adhesion via plasma membrane cell adhesion molecules;GO:0007156 homophilic cell adhesion via plasma membrane adhesion molecules;GO:0034332 adherens junction organization						(M5915)HALLMARK APICAL JUNCTION	0.0	0.0	0.0	0.0	0.0	1.0	0.0	0.0	0.0	1.0	0.0	0.0	0.0	0.0	0.0	0.0
DEPP1	11067	symbol	H. sapiens	11067	H. sapiens	DEPP1	DEPP1 autophagy regulator	GO:0010506 regulation of autophagy;GO:0006914 autophagy;GO:0031329 regulation of cellular catabolic process			Nucleus;Vesicles(Approved)				0.0	0.0	0.0	0.0	0.0	0.0	0.0	0.0	0.0	0.0	0.0	0.0	0.0	0.0	0.0	0.0
KCNT2	343450	symbol	H. sapiens	343450	H. sapiens	KCNT2	potassium sodium-activated channel subfamily T member 2	GO:0097623 potassium ion export across plasma membrane;GO:0071435 potassium ion export;GO:0140115 export across plasma membrane		Transporters/Transporter channels and pores;Voltage-gated ion channels/Calcium-Activated Potassium Channels	Vesicles(Approved)				0.0	0.0	0.0	0.0	0.0	0.0	0.0	1.0	0.0	0.0	0.0	0.0	0.0	0.0	0.0	0.0
FBLN5	10516	symbol	H. sapiens	10516	H. sapiens	FBLN5	fibulin 5	GO:0098867 intramembranous bone growth;GO:2000121 regulation of removal of superoxide radicals;GO:0019430 removal of superoxide radicals			Plasma membrane(Supported)		(M3008)NABA ECM GLYCOPROTEINS; (M5884)NABA CORE MATRISOME; (M5889)NABA MATRISOME	(M5942)HALLMARK UV RESPONSE DN; (M5930)HALLMARK EPITHELIAL MESENCHYMAL TRANSITION	0.0	0.0	0.0	0.0	0.0	1.0	0.0	0.0	0.0	0.0	0.0	0.0	0.0	0.0	0.0	1.0
RAMP3	10268	symbol	H. sapiens	10268	H. sapiens	RAMP3	receptor activity modifying protein 3	GO:1905665 positive regulation of calcium ion import across plasma membrane;GO:1905664 regulation of calcium ion import across plasma membrane;GO:0098703 calcium ion import across plasma membrane				Pramlintide (Receptor activity)			1.0	0.0	1.0	0.0	0.0	1.0	0.0	1.0	0.0	0.0	0.0	0.0	0.0	0.0	0.0	0.0
LPAR1	1902	symbol	H. sapiens	1902	H. sapiens	LPAR1	lysophosphatidic acid receptor 1	GO:0071673 positive regulation of smooth muscle cell chemotaxis;GO:1904566 cellular response to 1-oleoyl-sn-glycerol 3-phosphate;GO:0071671 regulation of smooth muscle cell chemotaxis		G-protein coupled receptors/{GPCRs excl olfactory receptors,Lysolipids receptors}	Nuclear speckles;Plasma membrane(Approved)		(M15)PID LYSOPHOSPHOLIPID PATHWAY	(M5942)HALLMARK UV RESPONSE DN; (M5932)HALLMARK INFLAMMATORY RESPONSE	1.0	0.0	1.0	0.0	1.0	0.0	0.0	1.0	0.0	0.0	0.0	0.0	0.0	0.0	1.0	0.0
ADH1B	125	symbol	H. sapiens	125	H. sapiens	ADH1B	alcohol dehydrogenase 1B (class I), beta polypeptide	GO:0006069 ethanol oxidation;GO:0042573 retinoic acid metabolic process;GO:0042572 retinol metabolic process		Enzymes/ENZYME proteins/Oxidoreductases	Cytosol;Plasma membrane(Approved)	NADH (Zinc ion binding);Fomepizole (Zinc ion binding);N-Benzylformamide (Zinc ion binding);4-Iodopyrazole (Zinc ion binding);2'-Monophosphoadenosine 5'-Diphosphoribose (Zinc ion binding);Cyclohexanol (Zinc ion binding);Glycerol (Zinc ion binding);N-Heptylformamide (Zinc ion binding)			0.0	1.0	0.0	0.0	0.0	0.0	0.0	0.0	0.0	0.0	0.0	0.0	0.0	0.0	0.0	0.0
CSRP1	1465	symbol	H. sapiens	1465	H. sapiens	CSRP1	cysteine and glycine rich protein 1	GO:0070527 platelet aggregation;GO:0045214 sarcomere organization;GO:0030239 myofibril assembly						(M5946)HALLMARK COAGULATION; (M5921)HALLMARK COMPLEMENT	0.0	0.0	0.0	0.0	0.0	0.0	0.0	0.0	0.0	0.0	0.0	0.0	0.0	0.0	0.0	0.0
RAMP2	10266	symbol	H. sapiens	10266	H. sapiens	RAMP2	receptor activity modifying protein 2	GO:2001214 positive regulation of vasculogenesis;GO:2001212 regulation of vasculogenesis;GO:0097084 vascular smooth muscle cell development			Vesicles(Approved)	Pramlintide (Protein transporter activity)			1.0	0.0	0.0	0.0	0.0	1.0	0.0	1.0	0.0	0.0	0.0	1.0	0.0	0.0	0.0	1.0
VIPR2	7434	symbol	H. sapiens	7434	H. sapiens	VIPR2	vasoactive intestinal peptide receptor 2	GO:0048662 negative regulation of smooth muscle cell proliferation;GO:0007190 activation of adenylate cyclase activity;GO:0048660 regulation of smooth muscle cell proliferation		G-protein coupled receptors/{Family 2 (B) receptors,GPCRs excl olfactory receptors}					1.0	0.0	0.0	0.0	0.0	0.0	0.0	0.0	0.0	0.0	0.0	0.0	0.0	0.0	0.0	0.0
PRKAR2B	5577	symbol	H. sapiens	5577	H. sapiens	PRKAR2B	protein kinase cAMP-dependent type II regulatory subunit beta	GO:2000480 negative regulation of cAMP-dependent protein kinase activity;GO:0034199 activation of protein kinase A activity;GO:0097338 response to clozapine			Centrosome;Cytosol;Golgi apparatus;Mitochondria(Approved)	Cyclic Adenosine Monophosphate (Ubiquitin protein ligase binding)		(M5942)HALLMARK UV RESPONSE DN; (M5907)HALLMARK ESTROGEN RESPONSE LATE	1.0	0.0	0.0	1.0	0.0	0.0	1.0	0.0	1.0	0.0	0.0	0.0	1.0	0.0	0.0	0.0
CPE	1363	symbol	H. sapiens	1363	H. sapiens	CPE	carboxypeptidase E	GO:0030070 insulin processing;GO:0003214 cardiac left ventricle morphogenesis;GO:0033366 protein localization to secretory granule		Enzymes/{ENZYME proteins/Hydrolases,Peptidases/Metallopeptidases}	Centrosome;Nucleoplasm;Vesicles(Approved)	Insulin Human (Zinc ion binding);Insulin Pork (Zinc ion binding)	(M67)PID ARF6 TRAFFICKING PATHWAY	(M5953)HALLMARK KRAS SIGNALING UP; (M5907)HALLMARK ESTROGEN RESPONSE LATE	0.0	0.0	0.0	0.0	0.0	0.0	0.0	0.0	0.0	0.0	0.0	0.0	0.0	0.0	0.0	0.0
YPEL5	51646	symbol	H. sapiens	51646	H. sapiens	YPEL5	yippee like 5	GO:0043312 neutrophil degranulation;GO:0002283 neutrophil activation involved in immune response;GO:0042119 neutrophil activation			Cytosol;Nucleoplasm(Approved)			(M5945)HALLMARK HEME METABOLISM	0.0	0.0	0.0	0.0	0.0	0.0	0.0	0.0	0.0	0.0	0.0	0.0	0.0	0.0	0.0	0.0
BEND5	79656	symbol	H. sapiens	79656	H. sapiens	BEND5	BEN domain containing 5	GO:0045892 negative regulation of transcription, DNA-templated;GO:1903507 negative regulation of nucleic acid-templated transcription;GO:1902679 negative regulation of RNA biosynthetic process							0.0	0.0	0.0	0.0	0.0	0.0	0.0	0.0	0.0	0.0	0.0	0.0	0.0	0.0	0.0	0.0
FXYD1	5348	symbol	H. sapiens	5348	H. sapiens	FXYD1	FXYD domain containing ion transport regulator 1	GO:1903278 positive regulation of sodium ion export across plasma membrane;GO:0010734 negative regulation of protein glutathionylation;GO:1903276 regulation of sodium ion export across plasma membrane			Cytosol;Nucleoli;Nucleus(Approved)			(M5909)HALLMARK MYOGENESIS	0.0	0.0	1.0	0.0	0.0	0.0	0.0	1.0	1.0	0.0	0.0	0.0	1.0	0.0	0.0	0.0
GPR88	54112	symbol	H. sapiens	54112	H. sapiens	GPR88	G protein-coupled receptor 88	GO:0061743 motor learning;GO:0009584 detection of visible light;GO:0019228 neuronal action potential		G-protein coupled receptors/GPCRs excl olfactory receptors					0.0	0.0	0.0	1.0	0.0	0.0	0.0	1.0	0.0	0.0	0.0	0.0	0.0	0.0	0.0	0.0
PKNOX2	63876	symbol	H. sapiens	63876	H. sapiens	PKNOX2	PBX/knotted 1 homeobox 2	GO:0006357 regulation of transcription by RNA polymerase II;GO:0006366 transcription by RNA polymerase II;GO:0006355 regulation of transcription, DNA-templated		Transcription factors/Helix-turn-helix domains	Nucleus(Enhanced)Cytokinetic bridge(Approved)				0.0	0.0	0.0	0.0	0.0	0.0	0.0	0.0	0.0	0.0	0.0	0.0	0.0	0.0	0.0	0.0
ADCYAP1	116	symbol	H. sapiens	116	H. sapiens	ADCYAP1	adenylate cyclase activating polypeptide 1	GO:0002878 negative regulation of acute inflammatory response to non-antigenic stimulus;GO:0090274 positive regulation of somatostatin secretion;GO:0060124 positive regulation of growth hormone secretion				2,6-Diamino-Hexanoic Acid Amide (Receptor signaling protein activity)		(M5951)HALLMARK SPERMATOGENESIS	1.0	0.0	1.0	1.0	0.0	0.0	0.0	1.0	0.0	0.0	0.0	1.0	0.0	0.0	1.0	0.0
ELOVL4	6785	symbol	H. sapiens	6785	H. sapiens	ELOVL4	ELOVL fatty acid elongase 4	GO:0035338 long-chain fatty-acyl-CoA biosynthetic process;GO:0034626 fatty acid elongation, polyunsaturated fatty acid;GO:0034625 fatty acid elongation, monounsaturated fatty acid		Enzymes/ENZYME proteins/Transferases		Alpha-Linolenic Acid (Transferase activity)			0.0	0.0	0.0	0.0	0.0	0.0	0.0	0.0	0.0	0.0	0.0	0.0	0.0	0.0	0.0	0.0
SLC8A3	6547	symbol	H. sapiens	6547	H. sapiens	SLC8A3	solute carrier family 8 member A3	GO:0098703 calcium ion import across plasma membrane;GO:1902656 calcium ion import into cytosol;GO:0099566 regulation of postsynaptic cytosolic calcium ion concentration		Transporters/Electrochemical Potential-driven transporters					0.0	0.0	1.0	1.0	1.0	0.0	0.0	1.0	1.0	0.0	0.0	0.0	1.0	0.0	1.0	0.0
C14ORF132	56967	symbol	H. sapiens	56967	H. sapiens	C14orf132	chromosome 14 open reading frame 132								0.0	0.0	0.0	0.0	0.0	0.0	0.0	0.0	0.0	0.0	0.0	0.0	0.0	0.0	0.0	0.0
CADM3-AS1	100131825	symbol	H. sapiens	100131825	H. sapiens	CADM3-AS1	CADM3 antisense RNA 1								0.0	0.0	0.0	0.0	0.0	0.0	0.0	0.0	0.0	0.0	0.0	0.0	0.0	0.0	0.0	0.0
ARHGAP24	83478	symbol	H. sapiens	83478	H. sapiens	ARHGAP24	Rho GTPase activating protein 24	GO:0001525 angiogenesis;GO:0043547 positive regulation of GTPase activity;GO:0048514 blood vessel morphogenesis			Cytosol;Plasma membrane(Approved)				0.0	0.0	0.0	0.0	0.0	1.0	0.0	0.0	0.0	0.0	0.0	0.0	0.0	0.0	1.0	0.0
RADIL	55698	symbol	H. sapiens	55698	H. sapiens	RADIL	Rap associating with DIL domain	GO:0034446 substrate adhesion-dependent cell spreading;GO:0031589 cell-substrate adhesion;GO:0000904 cell morphogenesis involved in differentiation			Nuclear membrane;Nucleus(Approved)				0.0	0.0	0.0	0.0	0.0	1.0	0.0	0.0	0.0	0.0	0.0	0.0	0.0	0.0	0.0	0.0
ERLEC1	27248	symbol	H. sapiens	27248	H. sapiens	ERLEC1	endoplasmic reticulum lectin 1	GO:1904153 negative regulation of retrograde protein transport, ER to cytosol;GO:1904293 negative regulation of ERAD pathway;GO:1904152 regulation of retrograde protein transport, ER to cytosol		Transporters/Accessory Factors Involved in Transport					0.0	0.0	0.0	0.0	0.0	0.0	0.0	0.0	0.0	0.0	0.0	0.0	1.0	0.0	0.0	0.0
ADAMTS9-AS2	100507098	symbol	H. sapiens	100507098	H. sapiens	ADAMTS9-AS2	ADAMTS9 antisense RNA 2								0.0	0.0	0.0	0.0	0.0	0.0	0.0	0.0	0.0	0.0	0.0	0.0	0.0	0.0	0.0	0.0
NUDT11	55190	symbol	H. sapiens	55190	H. sapiens	NUDT11	nudix hydrolase 11	GO:1901911 adenosine 5'-(hexahydrogen pentaphosphate) catabolic process;GO:1901907 diadenosine pentaphosphate catabolic process;GO:1901909 diadenosine hexaphosphate catabolic process		Enzymes/ENZYME proteins/Hydrolases	Cytosol(Approved)			(M5956)HALLMARK KRAS SIGNALING DN	0.0	0.0	0.0	0.0	0.0	0.0	0.0	0.0	0.0	0.0	0.0	0.0	0.0	0.0	0.0	0.0
PABPC5	140886	symbol	H. sapiens	140886	H. sapiens	PABPC5	poly(A) binding protein cytoplasmic 5								0.0	0.0	0.0	0.0	0.0	0.0	0.0	0.0	0.0	0.0	0.0	0.0	0.0	0.0	0.0	0.0

## Sheet: Enrichment
GroupID	Category	Term	Description	LogP	Log(q-value)	InTerm_InList	Genes	Symbols
1_Summary	GO Biological Processes	GO:0019935	cyclic-nucleotide-mediated signaling	-6.01977	-1.70066	9/214	108,116,577,1902,2044,5577,5592,10266,10268,1756,6403,7434,2532,6869,6422,9420,11170,64506	ADCY2,ADCYAP1,ADGRB3,LPAR1,EPHA5,PRKAR2B,PRKG1,RAMP2,RAMP3,DMD,SELP,VIPR2,ACKR1,TACR1,SFRP1,CYP7B1,FAM107A,CPEB1
1_Member	GO Biological Processes	GO:0019935	cyclic-nucleotide-mediated signaling	-6.01977	-1.70066	9/214	108,116,577,1902,2044,5577,5592,10266,10268	ADCY2,ADCYAP1,ADGRB3,LPAR1,EPHA5,PRKAR2B,PRKG1,RAMP2,RAMP3
1_Member	GO Biological Processes	GO:0019932	second-messenger-mediated signaling	-4.99225	-0.974177	11/445	108,116,577,1756,1902,2044,5577,5592,6403,10266,10268	ADCY2,ADCYAP1,ADGRB3,DMD,LPAR1,EPHA5,PRKAR2B,PRKG1,SELP,RAMP2,RAMP3
1_Member	GO Biological Processes	GO:0019933	cAMP-mediated signaling	-4.48178	-0.764732	7/186	108,116,577,1902,2044,10266,10268	ADCY2,ADCYAP1,ADGRB3,LPAR1,EPHA5,RAMP2,RAMP3
1_Member	Reactome Gene Sets	R-HSA-9660821	ADORA2B mediated anti-inflammatory cytokines production	-4.32886	-0.70872	6/134	108,116,5577,7434,10266,10268	ADCY2,ADCYAP1,PRKAR2B,VIPR2,RAMP2,RAMP3
1_Member	Reactome Gene Sets	R-HSA-9662851	Anti-inflammatory response favouring Leishmania parasite infection	-3.7314	-0.453685	6/172	108,116,5577,7434,10266,10268	ADCY2,ADCYAP1,PRKAR2B,VIPR2,RAMP2,RAMP3
1_Member	Reactome Gene Sets	R-HSA-9664433	Leishmania parasite growth and survival	-3.7314	-0.453685	6/172	108,116,5577,7434,10266,10268	ADCY2,ADCYAP1,PRKAR2B,VIPR2,RAMP2,RAMP3
1_Member	GO Biological Processes	GO:0007189	adenylate cyclase-activating G protein-coupled receptor signaling pathway	-3.23426	-0.119167	5/140	108,116,577,10266,10268	ADCY2,ADCYAP1,ADGRB3,RAMP2,RAMP3
1_Member	GO Biological Processes	GO:0007188	adenylate cyclase-modulating G protein-coupled receptor signaling pathway	-3.09157	-0.114888	6/227	108,116,577,1902,10266,10268	ADCY2,ADCYAP1,ADGRB3,LPAR1,RAMP2,RAMP3
1_Member	GO Biological Processes	GO:0007190	activation of adenylate cyclase activity	-3.02854	-0.10953	3/40	108,116,7434	ADCY2,ADCYAP1,VIPR2
1_Member	Reactome Gene Sets	R-HSA-373080	Class B/2 (Secretin family receptors)	-2.94003	-0.10953	4/95	116,7434,10266,10268	ADCYAP1,VIPR2,RAMP2,RAMP3
1_Member	Reactome Gene Sets	R-HSA-9658195	Leishmania infection	-2.83226	-0.104216	6/255	108,116,5577,7434,10266,10268	ADCY2,ADCYAP1,PRKAR2B,VIPR2,RAMP2,RAMP3
1_Member	GO Biological Processes	GO:0007187	G protein-coupled receptor signaling pathway, coupled to cyclic nucleotide second messenger	-2.78111	-0.0958789	6/261	108,116,577,1902,10266,10268	ADCY2,ADCYAP1,ADGRB3,LPAR1,RAMP2,RAMP3
1_Member	KEGG Pathway	hsa04270	Vascular smooth muscle contraction	-2.55517	0	4/121	108,5592,10266,10268	ADCY2,PRKG1,RAMP2,RAMP3
1_Member	Reactome Gene Sets	R-HSA-500792	GPCR ligand binding	-2.13067	0	7/467	116,1902,2532,6869,7434,10266,10268	ADCYAP1,LPAR1,ACKR1,TACR1,VIPR2,RAMP2,RAMP3
1_Member	GO Biological Processes	GO:0032870	cellular response to hormone stimulus	-2.12929	0	9/712	108,116,5577,6422,9420,10266,10268,11170,64506	ADCY2,ADCYAP1,PRKAR2B,SFRP1,CYP7B1,RAMP2,RAMP3,FAM107A,CPEB1
2_Summary	KEGG Pathway	hsa00350	Tyrosine metabolism	-4.62781	-0.785827	4/35	125,316,7173,8639	ADH1B,AOX1,TPO,AOC3
2_Member	KEGG Pathway	hsa00350	Tyrosine metabolism	-4.62781	-0.785827	4/35	125,316,7173,8639	ADH1B,AOX1,TPO,AOC3
3_Summary	GO Biological Processes	GO:0006936	muscle contraction	-4.21875	-0.677795	9/359	1756,1837,3764,5348,5592,6332,6547,6869,126393,3572,116,1902,9900,10268,51310,79689,10060,58494	DMD,DTNA,KCNJ8,FXYD1,PRKG1,SCN7A,SLC8A3,TACR1,HSPB6,IL6ST,ADCYAP1,LPAR1,SV2A,RAMP3,SLC22A17,STEAP4,ABCC9,JAM2
3_Member	GO Biological Processes	GO:0006936	muscle contraction	-4.21875	-0.677795	9/359	1756,1837,3764,5348,5592,6332,6547,6869,126393	DMD,DTNA,KCNJ8,FXYD1,PRKG1,SCN7A,SLC8A3,TACR1,HSPB6
3_Member	GO Biological Processes	GO:0003012	muscle system process	-4.09865	-0.624638	10/462	1756,1837,3572,3764,5348,5592,6332,6547,6869,126393	DMD,DTNA,IL6ST,KCNJ8,FXYD1,PRKG1,SCN7A,SLC8A3,TACR1,HSPB6
3_Member	GO Biological Processes	GO:0055065	metal ion homeostasis	-2.84144	-0.104216	10/668	116,1756,1902,6332,6547,6869,9900,10268,51310,79689	ADCYAP1,DMD,LPAR1,SCN7A,SLC8A3,TACR1,SV2A,RAMP3,SLC22A17,STEAP4
3_Member	GO Biological Processes	GO:0006937	regulation of muscle contraction	-2.83405	-0.104216	5/172	1756,5592,6547,6869,126393	DMD,PRKG1,SLC8A3,TACR1,HSPB6
3_Member	GO Biological Processes	GO:0090257	regulation of muscle system process	-2.81505	-0.100184	6/257	1756,3572,5592,6547,6869,126393	DMD,IL6ST,PRKG1,SLC8A3,TACR1,HSPB6
3_Member	GO Biological Processes	GO:0044057	regulation of system process	-2.52912	0	9/617	1756,3572,5348,5592,6547,6869,10060,58494,126393	DMD,IL6ST,FXYD1,PRKG1,SLC8A3,TACR1,ABCC9,JAM2,HSPB6
3_Member	GO Biological Processes	GO:0055080	cation homeostasis	-2.48551	0	10/748	116,1756,1902,6332,6547,6869,9900,10268,51310,79689	ADCYAP1,DMD,LPAR1,SCN7A,SLC8A3,TACR1,SV2A,RAMP3,SLC22A17,STEAP4
3_Member	GO Biological Processes	GO:0098771	inorganic ion homeostasis	-2.44075	0	10/759	116,1756,1902,6332,6547,6869,9900,10268,51310,79689	ADCYAP1,DMD,LPAR1,SCN7A,SLC8A3,TACR1,SV2A,RAMP3,SLC22A17,STEAP4
3_Member	GO Biological Processes	GO:0007204	positive regulation of cytosolic calcium ion concentration	-2.26738	0	6/332	116,1756,1902,6547,6869,10268	ADCYAP1,DMD,LPAR1,SLC8A3,TACR1,RAMP3
3_Member	GO Biological Processes	GO:0006874	cellular calcium ion homeostasis	-2.10652	0	7/472	116,1756,1902,6547,6869,9900,10268	ADCYAP1,DMD,LPAR1,SLC8A3,TACR1,SV2A,RAMP3
3_Member	GO Biological Processes	GO:0006875	cellular metal ion homeostasis	-2.08994	0	8/596	116,1756,1902,6547,6869,9900,10268,51310	ADCYAP1,DMD,LPAR1,SLC8A3,TACR1,SV2A,RAMP3,SLC22A17
3_Member	GO Biological Processes	GO:0055074	calcium ion homeostasis	-2.04995	0	7/484	116,1756,1902,6547,6869,9900,10268	ADCYAP1,DMD,LPAR1,SLC8A3,TACR1,SV2A,RAMP3
3_Member	GO Biological Processes	GO:0051480	regulation of cytosolic calcium ion concentration	-2.03001	0	6/373	116,1756,1902,6547,6869,10268	ADCYAP1,DMD,LPAR1,SLC8A3,TACR1,RAMP3
4_Summary	GO Biological Processes	GO:0050890	cognition	-4.01842	-0.6024	8/297	577,590,5577,6547,7881,7991,11170,54112,116,2894,285671,1837,9899,9900	ADGRB3,BCHE,PRKAR2B,SLC8A3,KCNAB1,TUSC3,FAM107A,GPR88,ADCYAP1,GRID1,RNF180,DTNA,SV2B,SV2A
4_Member	GO Biological Processes	GO:0050890	cognition	-4.01842	-0.6024	8/297	577,590,5577,6547,7881,7991,11170,54112	ADGRB3,BCHE,PRKAR2B,SLC8A3,KCNAB1,TUSC3,FAM107A,GPR88
4_Member	GO Biological Processes	GO:0007612	learning	-3.1788	-0.119167	5/144	577,590,5577,6547,54112	ADGRB3,BCHE,PRKAR2B,SLC8A3,GPR88
4_Member	GO Biological Processes	GO:0007611	learning or memory	-2.80651	-0.100184	6/258	577,590,5577,6547,7881,54112	ADGRB3,BCHE,PRKAR2B,SLC8A3,KCNAB1,GPR88
4_Member	GO Biological Processes	GO:0007610	behavior	-2.52912	0	9/617	116,577,590,2894,5577,6547,7881,54112,285671	ADCYAP1,ADGRB3,BCHE,GRID1,PRKAR2B,SLC8A3,KCNAB1,GPR88,RNF180
4_Member	GO Biological Processes	GO:0007268	chemical synaptic transmission	-2.09911	0	9/720	116,590,1837,2894,5577,6547,9899,9900,11170	ADCYAP1,BCHE,DTNA,GRID1,PRKAR2B,SLC8A3,SV2B,SV2A,FAM107A
4_Member	GO Biological Processes	GO:0098916	anterograde trans-synaptic signaling	-2.09911	0	9/720	116,590,1837,2894,5577,6547,9899,9900,11170	ADCYAP1,BCHE,DTNA,GRID1,PRKAR2B,SLC8A3,SV2B,SV2A,FAM107A
4_Member	GO Biological Processes	GO:0099537	trans-synaptic signaling	-2.06941	0	9/728	116,590,1837,2894,5577,6547,9899,9900,11170	ADCYAP1,BCHE,DTNA,GRID1,PRKAR2B,SLC8A3,SV2B,SV2A,FAM107A
4_Member	GO Biological Processes	GO:0099536	synaptic signaling	-2.05108	0	9/733	116,590,1837,2894,5577,6547,9899,9900,11170	ADCYAP1,BCHE,DTNA,GRID1,PRKAR2B,SLC8A3,SV2B,SV2A,FAM107A
5_Summary	KEGG Pathway	hsa04923	Regulation of lipolysis in adipocytes	-3.8773	-0.512438	4/54	108,2167,5592,10000,3764,6547,1902	ADCY2,FABP4,PRKG1,AKT3,KCNJ8,SLC8A3,LPAR1
5_Member	KEGG Pathway	hsa04923	Regulation of lipolysis in adipocytes	-3.8773	-0.512438	4/54	108,2167,5592,10000	ADCY2,FABP4,PRKG1,AKT3
5_Member	KEGG Pathway	hsa04022	cGMP-PKG signaling pathway	-2.93737	-0.10953	5/163	108,3764,5592,6547,10000	ADCY2,KCNJ8,PRKG1,SLC8A3,AKT3
5_Member	KEGG Pathway	hsa04540	Gap junction	-2.0553	0	3/88	108,1902,5592	ADCY2,LPAR1,PRKG1
6_Summary	GO Biological Processes	GO:0033688	regulation of osteoblast proliferation	-3.3996	-0.159673	3/30	6422,10516,26585,577,10000,10266,10268,54922,83478,126393,11170,57863,8910,340533,55698	SFRP1,FBLN5,GREM1,ADGRB3,AKT3,RAMP2,RAMP3,RASIP1,ARHGAP24,HSPB6,FAM107A,CADM3,SGCE,NEXMIF,RADIL
6_Member	GO Biological Processes	GO:0033688	regulation of osteoblast proliferation	-3.3996	-0.159673	3/30	6422,10516,26585	SFRP1,FBLN5,GREM1
6_Member	GO Biological Processes	GO:0001525	angiogenesis	-3.22676	-0.119167	10/594	577,6422,10000,10266,10268,10516,26585,54922,83478,126393	ADGRB3,SFRP1,AKT3,RAMP2,RAMP3,FBLN5,GREM1,RASIP1,ARHGAP24,HSPB6
6_Member	GO Biological Processes	GO:0033687	osteoblast proliferation	-3.1998	-0.119167	3/35	6422,10516,26585	SFRP1,FBLN5,GREM1
6_Member	GO Biological Processes	GO:0034332	adherens junction organization	-3.12506	-0.114996	5/148	6422,10266,11170,26585,57863	SFRP1,RAMP2,FAM107A,GREM1,CADM3
6_Member	GO Biological Processes	GO:0007160	cell-matrix adhesion	-3.07182	-0.114438	6/229	6422,8910,10516,11170,26585,340533	SFRP1,SGCE,FBLN5,FAM107A,GREM1,NEXMIF
6_Member	GO Biological Processes	GO:0034333	adherens junction assembly	-2.95712	-0.10953	4/94	6422,10266,11170,26585	SFRP1,RAMP2,FAM107A,GREM1
6_Member	GO Biological Processes	GO:0031589	cell-substrate adhesion	-2.79488	-0.0990255	7/353	6422,8910,10516,11170,26585,55698,340533	SFRP1,SGCE,FBLN5,FAM107A,GREM1,RADIL,NEXMIF
6_Member	GO Biological Processes	GO:0048514	blood vessel morphogenesis	-2.73787	-0.0815216	10/690	577,6422,10000,10266,10268,10516,26585,54922,83478,126393	ADGRB3,SFRP1,AKT3,RAMP2,RAMP3,FBLN5,GREM1,RASIP1,ARHGAP24,HSPB6
6_Member	GO Biological Processes	GO:0045765	regulation of angiogenesis	-2.53984	0	7/392	577,6422,10000,10266,10516,26585,126393	ADGRB3,SFRP1,AKT3,RAMP2,FBLN5,GREM1,HSPB6
6_Member	GO Biological Processes	GO:0001952	regulation of cell-matrix adhesion	-2.52951	0	4/123	6422,11170,26585,340533	SFRP1,FAM107A,GREM1,NEXMIF
6_Member	GO Biological Processes	GO:0051893	regulation of focal adhesion assembly	-2.45915	0	3/63	6422,11170,26585	SFRP1,FAM107A,GREM1
6_Member	GO Biological Processes	GO:0090109	regulation of cell-substrate junction assembly	-2.45915	0	3/63	6422,11170,26585	SFRP1,FAM107A,GREM1
6_Member	GO Biological Processes	GO:0001568	blood vessel development	-2.36948	0	10/777	577,6422,10000,10266,10268,10516,26585,54922,83478,126393	ADGRB3,SFRP1,AKT3,RAMP2,RAMP3,FBLN5,GREM1,RASIP1,ARHGAP24,HSPB6
6_Member	GO Biological Processes	GO:1903391	regulation of adherens junction organization	-2.3303	0	3/70	6422,11170,26585	SFRP1,FAM107A,GREM1
6_Member	GO Biological Processes	GO:1901342	regulation of vasculature development	-2.29923	0	7/434	577,6422,10000,10266,10516,26585,126393	ADGRB3,SFRP1,AKT3,RAMP2,FBLN5,GREM1,HSPB6
6_Member	GO Biological Processes	GO:0007045	cell-substrate adherens junction assembly	-2.12492	0	3/83	6422,11170,26585	SFRP1,FAM107A,GREM1
6_Member	GO Biological Processes	GO:0048041	focal adhesion assembly	-2.12492	0	3/83	6422,11170,26585	SFRP1,FAM107A,GREM1
7_Summary	GO Biological Processes	GO:0033762	response to glucagon	-3.16353	-0.119167	3/36	108,1036,5577	ADCY2,CDO1,PRKAR2B
7_Member	GO Biological Processes	GO:0033762	response to glucagon	-3.16353	-0.119167	3/36	108,1036,5577	ADCY2,CDO1,PRKAR2B
8_Summary	GO Biological Processes	GO:0098659	inorganic cation import across plasma membrane	-3.15952	-0.119167	4/83	3764,6547,10060,10268,116,1756,5348,6332,7881,343450,7991,79689,2894,54112,5592,10266,1036,1902	KCNJ8,SLC8A3,ABCC9,RAMP3,ADCYAP1,DMD,FXYD1,SCN7A,KCNAB1,KCNT2,TUSC3,STEAP4,GRID1,GPR88,PRKG1,RAMP2,CDO1,LPAR1
8_Member	GO Biological Processes	GO:0098659	inorganic cation import across plasma membrane	-3.15952	-0.119167	4/83	3764,6547,10060,10268	KCNJ8,SLC8A3,ABCC9,RAMP3
8_Member	GO Biological Processes	GO:0099587	inorganic ion import across plasma membrane	-3.15952	-0.119167	4/83	3764,6547,10060,10268	KCNJ8,SLC8A3,ABCC9,RAMP3
8_Member	GO Biological Processes	GO:0015672	monovalent inorganic cation transport	-2.93225	-0.10953	9/538	116,1756,3764,5348,6332,6547,7881,10060,343450	ADCYAP1,DMD,KCNJ8,FXYD1,SCN7A,SLC8A3,KCNAB1,ABCC9,KCNT2
8_Member	GO Biological Processes	GO:0098662	inorganic cation transmembrane transport	-2.92878	-0.10953	11/767	1756,3764,5348,6332,6547,7881,7991,10060,10268,79689,343450	DMD,KCNJ8,FXYD1,SCN7A,SLC8A3,KCNAB1,TUSC3,ABCC9,RAMP3,STEAP4,KCNT2
8_Member	GO Biological Processes	GO:0006813	potassium ion transport	-2.91175	-0.10953	6/246	116,3764,5348,7881,10060,343450	ADCYAP1,KCNJ8,FXYD1,KCNAB1,ABCC9,KCNT2
8_Member	GO Biological Processes	GO:0042391	regulation of membrane potential	-2.86634	-0.104216	8/443	116,1756,2894,3764,5348,6332,6547,54112	ADCYAP1,DMD,GRID1,KCNJ8,FXYD1,SCN7A,SLC8A3,GPR88
8_Member	GO Biological Processes	GO:0003013	circulatory system process	-2.84445	-0.104216	9/554	116,1756,3764,5348,5592,6547,10060,10266,10268	ADCYAP1,DMD,KCNJ8,FXYD1,PRKG1,SLC8A3,ABCC9,RAMP2,RAMP3
8_Member	GO Biological Processes	GO:0098739	import across plasma membrane	-2.71993	-0.0729224	4/109	3764,6547,10060,10268	KCNJ8,SLC8A3,ABCC9,RAMP3
8_Member	Reactome Gene Sets	R-HSA-5578775	Ion homeostasis	-2.6047	0	3/56	5348,6547,10060	FXYD1,SLC8A3,ABCC9
8_Member	GO Biological Processes	GO:0003015	heart process	-2.52326	0	6/294	1756,3764,5348,6547,10060,10268	DMD,KCNJ8,FXYD1,SLC8A3,ABCC9,RAMP3
8_Member	GO Biological Processes	GO:0035637	multicellular organismal signaling	-2.49392	0	5/206	5348,6332,6547,10060,54112	FXYD1,SCN7A,SLC8A3,ABCC9,GPR88
8_Member	Reactome Gene Sets	R-HSA-397014	Muscle contraction	-2.48493	0	5/207	1756,5348,6332,6547,10060	DMD,FXYD1,SCN7A,SLC8A3,ABCC9
8_Member	GO Biological Processes	GO:0001508	action potential	-2.38494	0	4/135	1756,3764,6332,54112	DMD,KCNJ8,SCN7A,GPR88
8_Member	GO Biological Processes	GO:0046683	response to organophosphorus	-2.35109	0	4/138	1036,1902,6547,10060	CDO1,LPAR1,SLC8A3,ABCC9
8_Member	Reactome Gene Sets	R-HSA-5576891	Cardiac conduction	-2.34	0	4/139	5348,6332,6547,10060	FXYD1,SCN7A,SLC8A3,ABCC9
8_Member	GO Biological Processes	GO:0008015	blood circulation	-2.3204	0	8/544	116,1756,3764,5348,5592,6547,10060,10266	ADCYAP1,DMD,KCNJ8,FXYD1,PRKG1,SLC8A3,ABCC9,RAMP2
8_Member	GO Biological Processes	GO:1903779	regulation of cardiac conduction	-2.27936	0	3/73	5348,6547,10060	FXYD1,SLC8A3,ABCC9
8_Member	GO Biological Processes	GO:0035725	sodium ion transmembrane transport	-2.27531	0	4/145	1756,5348,6332,6547	DMD,FXYD1,SCN7A,SLC8A3
9_Summary	GO Biological Processes	GO:0071901	negative regulation of protein serine/threonine kinase activity	-3.11188	-0.114996	5/149	5577,6422,6547,11142,54922,1756,2167,5348,26585,56271	PRKAR2B,SFRP1,SLC8A3,PKIG,RASIP1,DMD,FABP4,FXYD1,GREM1,BEX4
9_Member	GO Biological Processes	GO:0071901	negative regulation of protein serine/threonine kinase activity	-3.11188	-0.114996	5/149	5577,6422,6547,11142,54922	PRKAR2B,SFRP1,SLC8A3,PKIG,RASIP1
9_Member	GO Biological Processes	GO:0031400	negative regulation of protein modification process	-3.02653	-0.10953	10/631	1756,2167,5348,5577,6422,6547,11142,26585,54922,56271	DMD,FABP4,FXYD1,PRKAR2B,SFRP1,SLC8A3,PKIG,GREM1,RASIP1,BEX4
9_Member	GO Biological Processes	GO:0006469	negative regulation of protein kinase activity	-2.9482	-0.10953	6/242	2167,5577,6422,6547,11142,54922	FABP4,PRKAR2B,SFRP1,SLC8A3,PKIG,RASIP1
9_Member	GO Biological Processes	GO:0001933	negative regulation of protein phosphorylation	-2.91012	-0.10953	8/436	1756,2167,5577,6422,6547,11142,26585,54922	DMD,FABP4,PRKAR2B,SFRP1,SLC8A3,PKIG,GREM1,RASIP1
9_Member	GO Biological Processes	GO:0033673	negative regulation of kinase activity	-2.75607	-0.0901773	6/264	2167,5577,6422,6547,11142,54922	FABP4,PRKAR2B,SFRP1,SLC8A3,PKIG,RASIP1
9_Member	GO Biological Processes	GO:0042326	negative regulation of phosphorylation	-2.66568	-0.0278108	8/477	1756,2167,5577,6422,6547,11142,26585,54922	DMD,FABP4,PRKAR2B,SFRP1,SLC8A3,PKIG,GREM1,RASIP1
9_Member	GO Biological Processes	GO:0051348	negative regulation of transferase activity	-2.53054	0	6/293	2167,5577,6422,6547,11142,54922	FABP4,PRKAR2B,SFRP1,SLC8A3,PKIG,RASIP1
9_Member	GO Biological Processes	GO:0045936	negative regulation of phosphate metabolic process	-2.08579	0	8/597	1756,2167,5577,6422,6547,11142,26585,54922	DMD,FABP4,PRKAR2B,SFRP1,SLC8A3,PKIG,GREM1,RASIP1
9_Member	GO Biological Processes	GO:0010563	negative regulation of phosphorus metabolic process	-2.08164	0	8/598	1756,2167,5577,6422,6547,11142,26585,54922	DMD,FABP4,PRKAR2B,SFRP1,SLC8A3,PKIG,GREM1,RASIP1
10_Summary	GO Biological Processes	GO:0007157	heterophilic cell-cell adhesion via plasma membrane cell adhesion molecules	-2.85111	-0.104216	3/46	6403,57863,84966	SELP,CADM3,IGSF21
10_Member	GO Biological Processes	GO:0007157	heterophilic cell-cell adhesion via plasma membrane cell adhesion molecules	-2.85111	-0.104216	3/46	6403,57863,84966	SELP,CADM3,IGSF21
11_Summary	GO Biological Processes	GO:2001238	positive regulation of extrinsic apoptotic signaling pathway	-2.77153	-0.0958789	3/49	6422,8406,8682	SFRP1,SRPX,PEA15
11_Member	GO Biological Processes	GO:2001238	positive regulation of extrinsic apoptotic signaling pathway	-2.77153	-0.0958789	3/49	6422,8406,8682	SFRP1,SRPX,PEA15
12_Summary	GO Biological Processes	GO:0048545	response to steroid hormone	-2.57693	0	7/386	116,590,1036,6422,9420,10266,11170	ADCYAP1,BCHE,CDO1,SFRP1,CYP7B1,RAMP2,FAM107A
12_Member	GO Biological Processes	GO:0048545	response to steroid hormone	-2.57693	0	7/386	116,590,1036,6422,9420,10266,11170	ADCYAP1,BCHE,CDO1,SFRP1,CYP7B1,RAMP2,FAM107A
12_Member	GO Biological Processes	GO:0051384	response to glucocorticoid	-2.26483	0	4/146	116,590,1036,11170	ADCYAP1,BCHE,CDO1,FAM107A
12_Member	GO Biological Processes	GO:0031960	response to corticosteroid	-2.0985	0	4/163	116,590,1036,11170	ADCYAP1,BCHE,CDO1,FAM107A
13_Summary	Reactome Gene Sets	R-HSA-382551	Transport of small molecules	-2.56933	0	10/728	108,5348,5577,6547,6578,7991,10060,10351,27248,51310	ADCY2,FXYD1,PRKAR2B,SLC8A3,SLCO2A1,TUSC3,ABCC9,ABCA8,ERLEC1,SLC22A17
13_Member	Reactome Gene Sets	R-HSA-382551	Transport of small molecules	-2.56933	0	10/728	108,5348,5577,6547,6578,7991,10060,10351,27248,51310	ADCY2,FXYD1,PRKAR2B,SLC8A3,SLCO2A1,TUSC3,ABCC9,ABCA8,ERLEC1,SLC22A17
14_Summary	GO Biological Processes	GO:0001764	neuron migration	-2.12633	0	4/160	4692,5592,23768,340533	NDN,PRKG1,FLRT2,NEXMIF
14_Member	GO Biological Processes	GO:0001764	neuron migration	-2.12633	0	4/160	4692,5592,23768,340533	NDN,PRKG1,FLRT2,NEXMIF
15_Summary	GO Biological Processes	GO:0043087	regulation of GTPase activity	-2.06392	0	7/481	116,577,2044,5592,6422,54922,83478,1902,2009,6547,7881,55118	ADCYAP1,ADGRB3,EPHA5,PRKG1,SFRP1,RASIP1,ARHGAP24,LPAR1,EML1,SLC8A3,KCNAB1,CRTAC1
15_Member	GO Biological Processes	GO:0043087	regulation of GTPase activity	-2.06392	0	7/481	116,577,2044,5592,6422,54922,83478	ADCYAP1,ADGRB3,EPHA5,PRKG1,SFRP1,RASIP1,ARHGAP24
15_Member	GO Biological Processes	GO:0007420	brain development	-2.02215	0	9/741	116,1902,2009,2044,5592,6422,6547,7881,55118	ADCYAP1,LPAR1,EML1,EPHA5,PRKG1,SFRP1,SLC8A3,KCNAB1,CRTAC1
16_Summary	GO Biological Processes	GO:0030198	extracellular matrix organization	-2.03001	0	6/373	7092,10266,10516,23768,26585,58494	TLL1,RAMP2,FBLN5,FLRT2,GREM1,JAM2
16_Member	GO Biological Processes	GO:0030198	extracellular matrix organization	-2.03001	0	6/373	7092,10266,10516,23768,26585,58494	TLL1,RAMP2,FBLN5,FLRT2,GREM1,JAM2
