# Supplementary material for: hnRNPA2B1 regulates the alternative splicing of BIRC5 to promote gastric cancer progression
Source: Cancer Cell Int. 2021 May 27;21:281. doi: 10.1186/s12935-021-01968-y (PMC8161968; doi:10.1186/s12935-021-01968-y)
Supplement: Supplementary file 4 — Additional file 4. Genes positively correlated with hnRNPA2B1 expression. [file 12935_2021_1968_MOESM4_ESM.xlsx]

## Sheet: Annotation
Col1	Gene ID	Type	Tax ID	Homologene Gene ID	Homologene Gene Tax ID	Gene Symbol	Description	Biological Process (GO)	Kinase Class (UniProt)	Protein Function (Protein Atlas)	Subcellular Location (Protein Atlas)	Drug (DrugBank)	Canonical Pathways_x000D_	Hallmark Gene Sets_x000D_	GO:0006397 mRNA processing	R-HSA-1640170 Cell Cycle	GO:0006260 DNA replication	GO:0006281 DNA repair	GO:0010564 regulation of cell cycle proce	GO:1903311 regulation of mRNA metabolic p	GO:0048285 organelle fission	GO:0000075 cell cycle checkpoint	GO:0031023 microtubule organizing center	GO:0072331 signal transduction by p53 cla	GO:0034660 ncRNA metabolic process	GO:2001252 positive regulation of chromos	GO:0071103 DNA conformation change	R-HSA-177243 Interactions of Rev with host	GO:0051052 regulation of DNA metabolic pr	GO:0071897 DNA biosynthetic process	R-HSA-68877 Mitotic Prometaphase	GO:0006401 RNA catabolic process	CORUM:1332 Large Drosha complex	GO:0006399 tRNA metabolic process
HNRNPM	4670	symbol	H. sapiens	4670	H. sapiens	HNRNPM	heterogeneous nuclear ribonucleoprotein M	GO:2000815 regulation of mRNA stability involved in response to oxidative stress;GO:0010610 regulation of mRNA stability involved in response to stress;GO:0043488 regulation of mRNA stability			Nucleoplasm(Enhanced)				1.0	0.0	0.0	0.0	0.0	1.0	0.0	0.0	0.0	0.0	0.0	0.0	0.0	0.0	0.0	0.0	0.0	1.0	1.0	0.0
HNRNPD	3184	symbol	H. sapiens	3184	H. sapiens	HNRNPD	heterogeneous nuclear ribonucleoprotein D	GO:1905663 positive regulation of telomerase RNA reverse transcriptase activity;GO:1990828 hepatocyte dedifferentiation;GO:1904586 cellular response to putrescine			Nucleoplasm(Enhanced)			(M5925)HALLMARK E2F TARGETS; (M5901)HALLMARK G2M CHECKPOINT; (M5926)HALLMARK MYC TARGETS V1	1.0	0.0	0.0	0.0	0.0	1.0	0.0	0.0	0.0	0.0	0.0	1.0	0.0	0.0	1.0	1.0	0.0	1.0	0.0	0.0
BORA	79866	symbol	H. sapiens	79866	H. sapiens	BORA	BORA aurora kinase A activator	GO:0060236 regulation of mitotic spindle organization;GO:0090224 regulation of spindle organization;GO:0032147 activation of protein kinase activity			Nucleoli;Nucleus(Approved)		(M129)PID PLK1 PATHWAY		0.0	1.0	0.0	0.0	1.0	0.0	1.0	0.0	1.0	0.0	0.0	0.0	0.0	0.0	0.0	0.0	1.0	0.0	0.0	0.0
MYO19	80179	symbol	H. sapiens	80179	H. sapiens	MYO19	myosin XIX	GO:0034642 mitochondrion migration along actin filament;GO:0030050 vesicle transport along actin filament;GO:0090140 regulation of mitochondrial fission			Cytosol(Enhanced)				0.0	0.0	0.0	0.0	1.0	0.0	1.0	0.0	0.0	0.0	0.0	0.0	0.0	0.0	0.0	0.0	0.0	0.0	0.0	0.0
SNORA71A	26777	symbol	H. sapiens	26777	H. sapiens	SNORA71A	small nucleolar RNA, H/ACA box 71A								0.0	0.0	0.0	0.0	0.0	0.0	0.0	0.0	0.0	0.0	0.0	0.0	0.0	0.0	0.0	0.0	0.0	0.0	0.0	0.0
TRA2A	29896	symbol	H. sapiens	29896	H. sapiens	TRA2A	transformer 2 alpha homolog	GO:0048026 positive regulation of mRNA splicing, via spliceosome;GO:0050685 positive regulation of mRNA processing;GO:0033120 positive regulation of RNA splicing			Nucleoli;Vesicles(Supported)				1.0	0.0	0.0	0.0	0.0	1.0	0.0	0.0	0.0	0.0	0.0	0.0	0.0	0.0	0.0	0.0	0.0	0.0	0.0	0.0
THOC1	9984	symbol	H. sapiens	9984	H. sapiens	THOC1	THO complex 1	GO:0048297 negative regulation of isotype switching to IgA isotypes;GO:0045829 negative regulation of isotype switching;GO:0048296 regulation of isotype switching to IgA isotypes			Nuclear speckles(Enhanced)				1.0	0.0	1.0	1.0	1.0	0.0	0.0	1.0	0.0	0.0	0.0	0.0	0.0	1.0	1.0	0.0	0.0	0.0	0.0	0.0
LARS2	23395	symbol	H. sapiens	23395	H. sapiens	LARS2	leucyl-tRNA synthetase 2, mitochondrial	GO:0006429 leucyl-tRNA aminoacylation;GO:0106074 aminoacyl-tRNA metabolism involved in translational fidelity;GO:0006418 tRNA aminoacylation for protein translation		Enzymes/ENZYME proteins/Ligase	Mitochondria(Supported)Nucleoplasm(Approved)	L-Leucine (Leucine-trna ligase activity)			0.0	0.0	0.0	0.0	0.0	0.0	0.0	0.0	0.0	0.0	1.0	0.0	0.0	0.0	0.0	0.0	0.0	0.0	0.0	1.0
DIS3L2	129563	symbol	H. sapiens	129563	H. sapiens	DIS3L2	DIS3 like 3'-5' exoribonuclease 2	GO:1990074 polyuridylation-dependent mRNA catabolic process;GO:0034427 nuclear-transcribed mRNA catabolic process, exonucleolytic, 3'-5';GO:0010587 miRNA catabolic process							0.0	0.0	0.0	0.0	0.0	0.0	1.0	0.0	0.0	0.0	1.0	0.0	0.0	0.0	0.0	0.0	0.0	1.0	0.0	0.0
SRSF1	6426	symbol	H. sapiens	6426	H. sapiens	SRSF1	serine and arginine rich splicing factor 1	GO:0000395 mRNA 5'-splice site recognition;GO:0006406 mRNA export from nucleus;GO:0006376 mRNA splice site selection			Nucleoplasm(Enhanced)			(M5925)HALLMARK E2F TARGETS; (M5901)HALLMARK G2M CHECKPOINT; (M5926)HALLMARK MYC TARGETS V1	1.0	0.0	0.0	0.0	0.0	1.0	0.0	0.0	0.0	0.0	1.0	0.0	0.0	0.0	0.0	0.0	0.0	0.0	0.0	0.0
PTCD3	55037	symbol	H. sapiens	55037	H. sapiens	PTCD3	pentatricopeptide repeat domain 3	GO:0070126 mitochondrial translational termination;GO:0070125 mitochondrial translational elongation;GO:0006415 translational termination		Ribosomal proteins	Mitochondria(Enhanced)			(M5905)HALLMARK ADIPOGENESIS	0.0	0.0	0.0	0.0	0.0	0.0	0.0	0.0	0.0	0.0	0.0	0.0	0.0	0.0	0.0	0.0	0.0	0.0	0.0	0.0
KIF14	9928	symbol	H. sapiens	9928	H. sapiens	KIF14	kinesin family member 14	GO:0021685 cerebellar granular layer structural organization;GO:0021693 cerebellar Purkinje cell layer structural organization;GO:0021698 cerebellar cortex structural organization			Cytosol;Midbody ring(Supported)				0.0	0.0	1.0	0.0	1.0	0.0	1.0	1.0	0.0	0.0	0.0	0.0	0.0	0.0	0.0	0.0	0.0	0.0	0.0	0.0
LOC100129148	100129148	Gene_ID	H. sapiens	100129148	H. sapiens	LOC100129148	uncharacterized LOC100129148								0.0	0.0	0.0	0.0	0.0	0.0	0.0	0.0	0.0	0.0	0.0	0.0	0.0	0.0	0.0	0.0	0.0	0.0	0.0	0.0
PRPF4B	8899	symbol	H. sapiens	8899	H. sapiens	PRPF4B	pre-mRNA processing factor 4B	GO:0000398 mRNA splicing, via spliceosome;GO:0000377 RNA splicing, via transesterification reactions with bulged adenosine as nucleophile;GO:0000375 RNA splicing, via transesterification reactions	CMGC Ser/Thr protein kinase family	Enzymes/{ENZYME proteins/Transferases,Kinases/CMGC Ser/Thr protein kinases}	Nuclear speckles(Supported)			(M5901)HALLMARK G2M CHECKPOINT	1.0	0.0	0.0	0.0	0.0	0.0	0.0	0.0	0.0	0.0	0.0	0.0	0.0	0.0	0.0	0.0	0.0	0.0	0.0	0.0
CENPF	1063	symbol	H. sapiens	1063	H. sapiens	CENPF	centromere protein F	GO:0007094 mitotic spindle assembly checkpoint;GO:0071174 mitotic spindle checkpoint;GO:0045841 negative regulation of mitotic metaphase/anaphase transition			Nucleoplasm(Supported)		(M176)PID FOXM1 PATHWAY	(M5893)HALLMARK MITOTIC SPINDLE; (M5901)HALLMARK G2M CHECKPOINT	0.0	1.0	1.0	0.0	1.0	0.0	1.0	1.0	0.0	0.0	0.0	1.0	0.0	0.0	0.0	1.0	1.0	0.0	0.0	0.0
C21ORF58	54058	symbol	H. sapiens	54058	H. sapiens	C21orf58	chromosome 21 open reading frame 58				Nucleoplasm(Supported)Nuclear bodies(Approved)				0.0	0.0	0.0	0.0	0.0	0.0	0.0	0.0	0.0	0.0	0.0	0.0	0.0	0.0	0.0	0.0	0.0	0.0	0.0	0.0
ZNF692	55657	symbol	H. sapiens	55657	H. sapiens	ZNF692	zinc finger protein 692	GO:0000122 negative regulation of transcription by RNA polymerase II;GO:0045892 negative regulation of transcription, DNA-templated;GO:1903507 negative regulation of nucleic acid-templated transcription		Transcription factors/Zinc-coordinating DNA-binding domains	Nucleoli;Nucleus(Enhanced)				0.0	0.0	0.0	0.0	0.0	0.0	0.0	0.0	0.0	0.0	0.0	0.0	0.0	0.0	0.0	0.0	0.0	0.0	0.0	0.0
POLE	5426	symbol	H. sapiens	5426	H. sapiens	POLE	DNA polymerase epsilon, catalytic subunit	GO:0032201 telomere maintenance via semi-conservative replication;GO:0045004 DNA replication proofreading;GO:0006287 base-excision repair, gap-filling		Enzymes/ENZYME proteins/Transferases	Nucleus;Plasma membrane(Enhanced)	Cladribine (Zinc ion binding)		(M5925)HALLMARK E2F TARGETS; (M5901)HALLMARK G2M CHECKPOINT	0.0	1.0	1.0	1.0	1.0	0.0	0.0	0.0	0.0	0.0	0.0	0.0	0.0	0.0	0.0	1.0	0.0	0.0	0.0	0.0
EZH2	2146	symbol	H. sapiens	2146	H. sapiens	EZH2	enhancer of zeste 2 polycomb repressive complex 2 subunit	GO:0098532 histone H3-K27 trimethylation;GO:0014834 skeletal muscle satellite cell maintenance involved in skeletal muscle regeneration;GO:0036333 hepatocyte homeostasis		Enzymes/ENZYME proteins/Transferases	Nucleoplasm(Supported)			(M5951)HALLMARK SPERMATOGENESIS; (M5925)HALLMARK E2F TARGETS; (M5901)HALLMARK G2M CHECKPOINT	0.0	0.0	1.0	0.0	1.0	0.0	0.0	1.0	0.0	0.0	0.0	1.0	0.0	1.0	0.0	0.0	0.0	0.0	0.0	0.0
SAFB	6294	symbol	H. sapiens	6294	H. sapiens	SAFB	scaffold attachment factor B	GO:0030520 intracellular estrogen receptor signaling pathway;GO:0030518 intracellular steroid hormone receptor signaling pathway;GO:0043401 steroid hormone mediated signaling pathway			Nucleoplasm(Enhanced)		(M200)PID ERA GENOMIC PATHWAY		1.0	0.0	0.0	0.0	0.0	1.0	0.0	0.0	0.0	0.0	0.0	0.0	0.0	1.0	0.0	0.0	0.0	0.0	0.0	0.0
TAF15	8148	symbol	H. sapiens	8148	H. sapiens	TAF15	TATA-box binding protein associated factor 15	GO:0048255 mRNA stabilization;GO:1902373 negative regulation of mRNA catabolic process;GO:0043489 RNA stabilization			Nucleoplasm(Enhanced)				1.0	0.0	0.0	0.0	0.0	1.0	0.0	0.0	0.0	1.0	0.0	0.0	0.0	1.0	0.0	0.0	0.0	1.0	1.0	0.0
PDP2	57546	symbol	H. sapiens	57546	H. sapiens	PDP2	pyruvate dehyrogenase phosphatase catalytic subunit 2	GO:0010510 regulation of acetyl-CoA biosynthetic process from pyruvate;GO:0050812 regulation of acyl-CoA biosynthetic process;GO:0006086 acetyl-CoA biosynthetic process from pyruvate		Enzymes/ENZYME proteins/Hydrolases	Mitochondria(Supported)				0.0	0.0	0.0	0.0	0.0	0.0	0.0	0.0	0.0	0.0	0.0	0.0	0.0	1.0	0.0	0.0	0.0	0.0	0.0	0.0
SRRT	51593	symbol	H. sapiens	51593	H. sapiens	SRRT	serrate, RNA effector molecule	GO:0031053 primary miRNA processing;GO:0042795 snRNA transcription by RNA polymerase II;GO:0035196 production of miRNAs involved in gene silencing by miRNA			Nucleoplasm(Enhanced)				1.0	0.0	0.0	0.0	0.0	0.0	0.0	0.0	0.0	0.0	1.0	0.0	0.0	1.0	0.0	0.0	0.0	0.0	0.0	0.0
CEP152	22995	symbol	H. sapiens	22995	H. sapiens	CEP152	centrosomal protein 152	GO:0098535 de novo centriole assembly involved in multi-ciliated epithelial cell differentiation;GO:0097742 de novo centriole assembly;GO:1903251 multi-ciliated epithelial cell differentiation			Centrosome(Supported)				0.0	1.0	0.0	0.0	1.0	0.0	1.0	0.0	1.0	0.0	0.0	0.0	0.0	0.0	0.0	0.0	1.0	0.0	0.0	0.0
MTHFD1	4522	symbol	H. sapiens	4522	H. sapiens	MTHFD1	methylenetetrahydrofolate dehydrogenase, cyclohydrolase and formyltetrahydrofolate synthetase 1	GO:0009257 10-formyltetrahydrofolate biosynthetic process;GO:0000105 histidine biosynthetic process;GO:0048702 embryonic neurocranium morphogenesis		Enzymes/ENZYME proteins/{Hydrolases,Ligase,Oxidoreductases}	Cytosol(Enhanced)	Tetrahydrofolic acid (Methylenetetrahydrofolate dehydrogenase [nad(p)+] activity);NADH (Methylenetetrahydrofolate dehydrogenase [nad(p)+] activity);LY374571 (Methylenetetrahydrofolate dehydrogenase [nad(p)+] activity);2'-Monophosphoadenosine 5'-Diphosphoribose (Methylenetetrahydrofolate dehydrogenase [nad(p)+] activity);LY249543 (Methylenetetrahydrofolate dehydrogenase [nad(p)+] activity)		(M5934)HALLMARK XENOBIOTIC METABOLISM	0.0	0.0	0.0	0.0	0.0	0.0	0.0	0.0	0.0	0.0	0.0	0.0	0.0	1.0	0.0	0.0	0.0	0.0	0.0	0.0
LUC7L2	51631	symbol	H. sapiens	51631	H. sapiens	LUC7L2	LUC7 like 2, pre-mRNA splicing factor	GO:0006376 mRNA splice site selection;GO:0000245 spliceosomal complex assembly;GO:0000398 mRNA splicing, via spliceosome			Nucleus(Approved)				1.0	0.0	0.0	0.0	0.0	0.0	0.0	0.0	0.0	0.0	1.0	0.0	0.0	0.0	0.0	0.0	0.0	0.0	1.0	0.0
KIF15	56992	symbol	H. sapiens	56992	H. sapiens	KIF15	kinesin family member 15	GO:0019886 antigen processing and presentation of exogenous peptide antigen via MHC class II;GO:0002495 antigen processing and presentation of peptide antigen via MHC class II;GO:0002478 antigen processing and presentation of exogenous peptide antigen						(M5893)HALLMARK MITOTIC SPINDLE; (M5901)HALLMARK G2M CHECKPOINT	0.0	0.0	0.0	0.0	0.0	0.0	1.0	0.0	0.0	0.0	0.0	0.0	0.0	0.0	0.0	0.0	0.0	0.0	0.0	0.0
PMS1	5378	symbol	H. sapiens	5378	H. sapiens	PMS1	PMS1 homolog 1, mismatch repair system component	GO:0006298 mismatch repair;GO:0006281 DNA repair;GO:0006974 cellular response to DNA damage stimulus			Nuclear bodies;Nucleoplasm(Supported)				0.0	0.0	0.0	1.0	0.0	0.0	0.0	0.0	0.0	0.0	0.0	0.0	0.0	0.0	0.0	0.0	0.0	0.0	0.0	0.0
ATAD5	79915	symbol	H. sapiens	79915	H. sapiens	ATAD5	ATPase family AAA domain containing 5	GO:0048304 positive regulation of isotype switching to IgG isotypes;GO:0048302 regulation of isotype switching to IgG isotypes;GO:0045830 positive regulation of isotype switching							0.0	0.0	1.0	1.0	1.0	0.0	0.0	1.0	0.0	1.0	0.0	0.0	0.0	0.0	1.0	0.0	0.0	0.0	0.0	0.0
UBE2T	29089	symbol	H. sapiens	29089	H. sapiens	UBE2T	ubiquitin conjugating enzyme E2 T	GO:0044314 protein K27-linked ubiquitination;GO:0035519 protein K29-linked ubiquitination;GO:0085020 protein K6-linked ubiquitination		Enzymes/ENZYME proteins/Transferases	Nucleoli;Nucleus(Approved)		(M1)PID FANCONI PATHWAY	(M5925)HALLMARK E2F TARGETS	0.0	0.0	0.0	1.0	0.0	0.0	0.0	0.0	0.0	0.0	0.0	0.0	0.0	0.0	0.0	0.0	0.0	0.0	0.0	0.0
TFDP1	7027	symbol	H. sapiens	7027	H. sapiens	TFDP1	transcription factor Dp-1	GO:1900740 positive regulation of protein insertion into mitochondrial membrane involved in apoptotic signaling pathway;GO:1900739 regulation of protein insertion into mitochondrial membrane involved in apoptotic signaling pathway;GO:1901030 positive regulation of mitochondrial outer membrane permeabilization involved in apoptotic signaling pathway		Transcription factors/Helix-turn-helix domains	Cytosol;Nucleoplasm(Supported)		(M279)PID RB 1PATHWAY; (M40)PID E2F PATHWAY; (M2)PID SMAD2 3NUCLEAR PATHWAY	(M5901)HALLMARK G2M CHECKPOINT; (M5926)HALLMARK MYC TARGETS V1	0.0	1.0	1.0	0.0	1.0	0.0	0.0	1.0	0.0	1.0	0.0	1.0	0.0	0.0	1.0	1.0	0.0	0.0	0.0	0.0
NASP	4678	symbol	H. sapiens	4678	H. sapiens	NASP	nuclear autoantigenic sperm protein	GO:0034080 CENP-A containing nucleosome assembly;GO:0006335 DNA replication-dependent nucleosome assembly;GO:0006336 DNA replication-independent nucleosome assembly			Nucleoplasm(Enhanced)			(M5937)HALLMARK GLYCOLYSIS; (M5925)HALLMARK E2F TARGETS; (M5901)HALLMARK G2M CHECKPOINT	0.0	0.0	1.0	0.0	1.0	0.0	0.0	0.0	0.0	0.0	0.0	0.0	1.0	0.0	0.0	0.0	0.0	0.0	0.0	0.0
SNRPA	6626	symbol	H. sapiens	6626	H. sapiens	SNRPA	small nuclear ribonucleoprotein polypeptide A	GO:1900363 regulation of mRNA polyadenylation;GO:0031440 regulation of mRNA 3'-end processing;GO:0006378 mRNA polyadenylation			Nucleoplasm(Enhanced)	Malonic acid (U1 snrna binding)		(M5926)HALLMARK MYC TARGETS V1	1.0	0.0	0.0	0.0	0.0	1.0	0.0	0.0	0.0	0.0	0.0	0.0	0.0	0.0	0.0	0.0	0.0	0.0	0.0	0.0
WDR4	10785	symbol	H. sapiens	10785	H. sapiens	WDR4	WD repeat domain 4	GO:0106004 tRNA (guanine-N7)-methylation;GO:0036265 RNA (guanine-N7)-methylation;GO:0030488 tRNA methylation			Nucleus(Supported)Cytosol(Approved)				1.0	0.0	0.0	0.0	0.0	0.0	0.0	0.0	0.0	0.0	1.0	1.0	0.0	1.0	0.0	0.0	0.0	0.0	0.0	1.0
RBM10	8241	symbol	H. sapiens	8241	H. sapiens	RBM10	RNA binding motif protein 10	GO:0070935 3'-UTR-mediated mRNA stabilization;GO:0034393 positive regulation of smooth muscle cell apoptotic process;GO:0048025 negative regulation of mRNA splicing, via spliceosome			Nuclear speckles(Enhanced)				1.0	0.0	0.0	0.0	0.0	1.0	0.0	0.0	0.0	0.0	0.0	0.0	0.0	0.0	0.0	0.0	0.0	1.0	0.0	0.0
SF3B3	23450	symbol	H. sapiens	23450	H. sapiens	SF3B3	splicing factor 3b subunit 3	GO:0042177 negative regulation of protein catabolic process;GO:0000398 mRNA splicing, via spliceosome;GO:0000377 RNA splicing, via transesterification reactions with bulged adenosine as nucleophile			Nucleoli;Nucleus(Supported)			(M5926)HALLMARK MYC TARGETS V1	1.0	0.0	0.0	0.0	0.0	0.0	0.0	0.0	0.0	0.0	0.0	0.0	0.0	0.0	0.0	0.0	0.0	1.0	0.0	0.0
SNORA52	619565	symbol	H. sapiens	619565	H. sapiens	SNORA52	small nucleolar RNA, H/ACA box 52								0.0	0.0	0.0	0.0	0.0	0.0	0.0	0.0	0.0	0.0	0.0	0.0	0.0	0.0	0.0	0.0	0.0	0.0	0.0	0.0
DHX9	1660	symbol	H. sapiens	1660	H. sapiens	DHX9	DExH-box helicase 9	GO:1904973 positive regulation of viral translation;GO:0035549 positive regulation of interferon-beta secretion;GO:1904971 regulation of viral translation		Enzymes/ENZYME proteins/Hydrolases	Nucleus(Enhanced)				1.0	0.0	1.0	1.0	0.0	1.0	0.0	0.0	0.0	0.0	1.0	0.0	1.0	1.0	1.0	0.0	0.0	1.0	1.0	0.0
FASTKD1	79675	symbol	H. sapiens	79675	H. sapiens	FASTKD1	FAST kinase domains 1	GO:0044528 regulation of mitochondrial mRNA stability;GO:0043488 regulation of mRNA stability;GO:0061013 regulation of mRNA catabolic process			Nucleoplasm(Approved)				0.0	0.0	0.0	0.0	0.0	1.0	0.0	0.0	0.0	0.0	0.0	0.0	0.0	0.0	0.0	0.0	0.0	1.0	0.0	0.0
ASPM	259266	symbol	H. sapiens	259266	H. sapiens	ASPM	assembly factor for spindle microtubules	GO:0045769 negative regulation of asymmetric cell division;GO:0021873 forebrain neuroblast division;GO:0051661 maintenance of centrosome location			Cytosol;Plasma membrane(Approved)				0.0	0.0	0.0	0.0	0.0	0.0	1.0	0.0	0.0	0.0	0.0	0.0	0.0	0.0	0.0	0.0	0.0	0.0	0.0	0.0
DDX39B	7919	symbol	H. sapiens	7919	H. sapiens	DDX39B	DExD-box helicase 39B	GO:0061051 positive regulation of cell growth involved in cardiac muscle cell development;GO:2000002 negative regulation of DNA damage checkpoint;GO:0046784 viral mRNA export from host cell nucleus		Enzymes/ENZYME proteins/Hydrolases;Transporters/Primary Active Transporters	Nuclear speckles(Enhanced)	Isopropyl Alcohol (U6 snrna binding)			1.0	0.0	0.0	0.0	1.0	0.0	0.0	1.0	0.0	0.0	1.0	0.0	0.0	1.0	1.0	1.0	0.0	0.0	0.0	0.0
PTBP1	5725	symbol	H. sapiens	5725	H. sapiens	PTBP1	polypyrimidine tract binding protein 1	GO:0070886 positive regulation of calcineurin-NFAT signaling cascade;GO:0075522 IRES-dependent viral translational initiation;GO:0106058 positive regulation of calcineurin-mediated signaling			Nucleoplasm(Supported)				1.0	0.0	0.0	0.0	0.0	1.0	0.0	0.0	0.0	0.0	0.0	0.0	0.0	0.0	0.0	0.0	0.0	0.0	0.0	0.0
TONSL	4796	symbol	H. sapiens	4796	H. sapiens	TONSL	tonsoku like, DNA repair protein	GO:0042994 cytoplasmic sequestering of transcription factor;GO:0031297 replication fork processing;GO:0051220 cytoplasmic sequestering of protein		Transcription factors/Immunoglobulin fold	Nucleoplasm(Enhanced)Nuclear bodies(Supported)		(M7416)ST GAQ PATHWAY; (M18030)ST TUMOR NECROSIS FACTOR PATHWAY; (M12705)SIG CD40PATHWAYMAP		0.0	0.0	1.0	1.0	0.0	0.0	0.0	0.0	0.0	0.0	0.0	0.0	0.0	0.0	0.0	0.0	0.0	0.0	0.0	0.0
TBRG4	9238	symbol	H. sapiens	9238	H. sapiens	TBRG4	transforming growth factor beta regulator 4	GO:0044528 regulation of mitochondrial mRNA stability;GO:0090615 mitochondrial mRNA processing;GO:0043488 regulation of mRNA stability			Mitochondria(Enhanced)			(M5928)HALLMARK MYC TARGETS V2; (M5925)HALLMARK E2F TARGETS	1.0	0.0	0.0	0.0	0.0	1.0	0.0	1.0	0.0	0.0	0.0	0.0	0.0	0.0	0.0	0.0	0.0	1.0	0.0	0.0
RBM26	64062	symbol	H. sapiens	64062	H. sapiens	RBM26	RNA binding motif protein 26	GO:0046833 positive regulation of RNA export from nucleus;GO:0046831 regulation of RNA export from nucleus;GO:0032241 positive regulation of nucleobase-containing compound transport			Nuclear speckles(Approved)				1.0	0.0	0.0	0.0	0.0	0.0	0.0	0.0	0.0	0.0	0.0	0.0	0.0	0.0	0.0	0.0	0.0	0.0	0.0	0.0
GPATCH8	23131	symbol	H. sapiens	23131	H. sapiens	GPATCH8	G-patch domain containing 8	GO:0008150 biological_process			Mitochondria;Nuclear speckles(Approved)				0.0	0.0	0.0	0.0	0.0	0.0	0.0	0.0	0.0	0.0	0.0	0.0	0.0	0.0	0.0	0.0	0.0	0.0	0.0	0.0
CBX3	11335	symbol	H. sapiens	11335	H. sapiens	CBX3	chromobox 3	GO:0071549 cellular response to dexamethasone stimulus;GO:0070317 negative regulation of G0 to G1 transition;GO:0070316 regulation of G0 to G1 transition			Nuclear bodies;Nucleus(Supported)			(M5928)HALLMARK MYC TARGETS V2; (M5926)HALLMARK MYC TARGETS V1	0.0	0.0	0.0	0.0	1.0	0.0	0.0	1.0	0.0	0.0	0.0	0.0	0.0	0.0	0.0	0.0	0.0	0.0	0.0	0.0
CDCA3	83461	symbol	H. sapiens	83461	H. sapiens	CDCA3	cell division cycle associated 3	GO:0016567 protein ubiquitination;GO:0032446 protein modification by small protein conjugation;GO:0051301 cell division			Cytosol(Approved)			(M5925)HALLMARK E2F TARGETS	0.0	0.0	0.0	0.0	0.0	0.0	1.0	0.0	0.0	0.0	0.0	0.0	0.0	0.0	0.0	0.0	0.0	0.0	0.0	0.0
DHODH	1723	symbol	H. sapiens	1723	H. sapiens	DHODH	dihydroorotate dehydrogenase (quinone)	GO:0044205 'de novo' UMP biosynthetic process;GO:0006222 UMP biosynthetic process;GO:1903576 response to L-arginine		Enzymes/ENZYME proteins/Oxidoreductases	Mitochondria(Enhanced)Nucleoplasm(Approved)	Leflunomide (Ubiquinone binding);Atovaquone (Ubiquinone binding);Orotic Acid (Ubiquinone binding);Decylamine-N,N-Dimethyl-N-Oxide (Ubiquinone binding);Riboflavin Monophosphate (Ubiquinone binding);Brequinar Analog (Ubiquinone binding);6-Fluoro-2-(2'-Fluoro-1,1'-Biphenyl-4-Yl)-3-Methylquinoline-4-Carboxylic Acid (Ubiquinone binding);Antiproliferative Agent A771726 (Ubiquinone binding);Lauryl Dimet…			0.0	0.0	0.0	0.0	0.0	0.0	1.0	0.0	0.0	0.0	0.0	0.0	0.0	0.0	0.0	0.0	0.0	0.0	0.0	0.0
MRPS5	64969	symbol	H. sapiens	64969	H. sapiens	MRPS5	mitochondrial ribosomal protein S5	GO:0070126 mitochondrial translational termination;GO:0070125 mitochondrial translational elongation;GO:0006415 translational termination		Ribosomal proteins	Mitochondria(Supported)				0.0	0.0	0.0	0.0	0.0	0.0	0.0	0.0	0.0	0.0	0.0	0.0	0.0	0.0	0.0	0.0	0.0	0.0	0.0	0.0
PSPC1	55269	symbol	H. sapiens	55269	H. sapiens	PSPC1	paraspeckle component 1	GO:0002218 activation of innate immune response;GO:0042752 regulation of circadian rhythm;GO:0045089 positive regulation of innate immune response		Transcription factors/Yet undefined DNA-binding domains	Nucleoli fibrillar center;Nucleoplasm(Approved)				1.0	0.0	0.0	0.0	0.0	0.0	0.0	0.0	0.0	0.0	0.0	0.0	0.0	0.0	0.0	0.0	0.0	0.0	0.0	0.0
CSTF3	1479	symbol	H. sapiens	1479	H. sapiens	CSTF3	cleavage stimulation factor subunit 3	GO:0006369 termination of RNA polymerase II transcription;GO:0006378 mRNA polyadenylation;GO:0006379 mRNA cleavage			Nucleoplasm(Enhanced)			(M5898)HALLMARK DNA REPAIR	1.0	0.0	0.0	0.0	0.0	0.0	0.0	0.0	0.0	0.0	0.0	0.0	0.0	0.0	0.0	0.0	0.0	0.0	0.0	0.0
TMEM170A	124491	symbol	H. sapiens	124491	H. sapiens	TMEM170A	transmembrane protein 170A	GO:0051292 nuclear pore complex assembly;GO:0071786 endoplasmic reticulum tubular network organization;GO:0046931 pore complex assembly		Transporters/Accessory Factors Involved in Transport					0.0	0.0	0.0	0.0	0.0	0.0	0.0	0.0	0.0	0.0	0.0	0.0	0.0	1.0	0.0	0.0	0.0	0.0	0.0	0.0
KIF18B	146909	symbol	H. sapiens	146909	H. sapiens	KIF18B	kinesin family member 18B	GO:0007019 microtubule depolymerization;GO:0051261 protein depolymerization;GO:0031109 microtubule polymerization or depolymerization			Cytosol;Microtubule ends;Nucleus(Supported)			(M5925)HALLMARK E2F TARGETS	0.0	0.0	0.0	0.0	0.0	0.0	1.0	0.0	0.0	0.0	0.0	0.0	0.0	0.0	0.0	0.0	0.0	0.0	0.0	0.0
MCM3	4172	symbol	H. sapiens	4172	H. sapiens	MCM3	minichromosome maintenance complex component 3	GO:1902975 mitotic DNA replication initiation;GO:0006267 pre-replicative complex assembly involved in nuclear cell cycle DNA replication;GO:1902315 nuclear cell cycle DNA replication initiation		Enzymes/ENZYME proteins/Hydrolases	Nucleoplasm(Enhanced)		(M40)PID E2F PATHWAY	(M5925)HALLMARK E2F TARGETS; (M5901)HALLMARK G2M CHECKPOINT	0.0	1.0	1.0	1.0	1.0	0.0	0.0	1.0	0.0	0.0	0.0	0.0	1.0	0.0	0.0	0.0	0.0	0.0	0.0	0.0
PSMG4	389362	symbol	H. sapiens	389362	H. sapiens	PSMG4	proteasome assembly chaperone 4	GO:0043248 proteasome assembly;GO:0034622 cellular protein-containing complex assembly;GO:0065003 protein-containing complex assembly			Mitochondria;Nucleus(Approved)				0.0	0.0	0.0	0.0	0.0	0.0	0.0	0.0	0.0	0.0	0.0	0.0	0.0	0.0	0.0	0.0	0.0	0.0	0.0	0.0
SPAG5	10615	symbol	H. sapiens	10615	H. sapiens	SPAG5	sperm associated antigen 5	GO:1905832 positive regulation of spindle assembly;GO:0090235 regulation of metaphase plate congression;GO:0071539 protein localization to centrosome						(M5925)HALLMARK E2F TARGETS	0.0	0.0	0.0	0.0	1.0	0.0	1.0	0.0	1.0	0.0	0.0	1.0	0.0	0.0	0.0	0.0	0.0	0.0	0.0	0.0
CEP85	64793	symbol	H. sapiens	64793	H. sapiens	CEP85	centrosomal protein 85	GO:0046602 regulation of mitotic centrosome separation;GO:0007100 mitotic centrosome separation;GO:0051299 centrosome separation			Microtubule organizing center;Nucleoli(Supported)Cytosol(Approved)Golgi apparatus(Uncertain)				0.0	0.0	0.0	0.0	1.0	0.0	1.0	0.0	1.0	0.0	0.0	0.0	0.0	0.0	0.0	0.0	0.0	0.0	0.0	0.0
PAXIP1	22976	symbol	H. sapiens	22976	H. sapiens	PAXIP1	PAX interacting protein 1	GO:0048304 positive regulation of isotype switching to IgG isotypes;GO:0048302 regulation of isotype switching to IgG isotypes;GO:0045830 positive regulation of isotype switching			Nucleoplasm;Vesicles(Approved)			(M5937)HALLMARK GLYCOLYSIS	0.0	0.0	0.0	1.0	1.0	0.0	0.0	1.0	0.0	1.0	0.0	1.0	0.0	0.0	1.0	0.0	0.0	0.0	0.0	0.0
USP24	23358	symbol	H. sapiens	23358	H. sapiens	USP24	ubiquitin specific peptidase 24	GO:0016579 protein deubiquitination;GO:0070646 protein modification by small protein removal;GO:0006511 ubiquitin-dependent protein catabolic process		Enzymes/{ENZYME proteins/Hydrolases,Peptidases/Cysteine-type peptidases}	Cytosol;Nucleoplasm(Supported)				0.0	0.0	0.0	0.0	0.0	0.0	0.0	0.0	0.0	0.0	0.0	0.0	0.0	0.0	0.0	0.0	0.0	0.0	0.0	0.0
NAA25	80018	symbol	H. sapiens	80018	H. sapiens	NAA25	N-alpha-acetyltransferase 25, NatB auxiliary subunit	GO:0017196 N-terminal peptidyl-methionine acetylation;GO:0006474 N-terminal protein amino acid acetylation;GO:0018206 peptidyl-methionine modification			Cytosol(Supported)Golgi apparatus(Approved)				0.0	0.0	0.0	0.0	0.0	0.0	0.0	0.0	0.0	0.0	0.0	0.0	0.0	0.0	0.0	0.0	0.0	0.0	0.0	0.0
CENPE	1062	symbol	H. sapiens	1062	H. sapiens	CENPE	centromere protein E	GO:0099607 lateral attachment of mitotic spindle microtubules to kinetochore;GO:0099606 microtubule plus-end directed mitotic chromosome migration;GO:0007079 mitotic chromosome movement towards spindle pole			Cytosol;Microtubules;Nucleoplasm(Approved)	GSK-923295 (Microtubule motor activity)	(M129)PID PLK1 PATHWAY	(M5893)HALLMARK MITOTIC SPINDLE; (M5925)HALLMARK E2F TARGETS; (M5901)HALLMARK G2M CHECKPOINT	0.0	1.0	1.0	0.0	1.0	0.0	1.0	0.0	0.0	0.0	0.0	1.0	0.0	0.0	0.0	0.0	1.0	0.0	0.0	0.0
LMNB2	84823	symbol	H. sapiens	84823	H. sapiens	LMNB2	lamin B2	GO:0008150 biological_process			Nuclear membrane(Supported)		(M220)PID CASPASE PATHWAY		0.0	0.0	0.0	0.0	0.0	0.0	0.0	0.0	0.0	0.0	0.0	0.0	0.0	0.0	0.0	0.0	0.0	0.0	0.0	0.0
HNRNPH1	3187	symbol	H. sapiens	3187	H. sapiens	HNRNPH1	heterogeneous nuclear ribonucleoprotein H1	GO:0008543 fibroblast growth factor receptor signaling pathway;GO:0044344 cellular response to fibroblast growth factor stimulus;GO:0071774 response to fibroblast growth factor			Nucleoplasm(Supported)Cytosol(Approved)				1.0	0.0	0.0	0.0	0.0	1.0	0.0	0.0	0.0	0.0	0.0	0.0	0.0	0.0	0.0	0.0	0.0	0.0	1.0	0.0
RBM25	58517	symbol	H. sapiens	58517	H. sapiens	RBM25	RNA binding motif protein 25	GO:0000381 regulation of alternative mRNA splicing, via spliceosome;GO:0000380 alternative mRNA splicing, via spliceosome;GO:0048024 regulation of mRNA splicing, via spliceosome			Nuclear speckles(Enhanced)				1.0	0.0	0.0	0.0	0.0	1.0	0.0	0.0	0.0	0.0	0.0	0.0	0.0	0.0	0.0	0.0	0.0	0.0	0.0	0.0
DKC1	1736	symbol	H. sapiens	1736	H. sapiens	DKC1	dyskerin pseudouridine synthase 1	GO:1904871 positive regulation of protein localization to Cajal body;GO:1904869 regulation of protein localization to Cajal body;GO:1904874 positive regulation of telomerase RNA localization to Cajal body			Nucleoli fibrillar center;Nucleus(Supported)		(M105)PID TELOMERASE PATHWAY	(M5922)HALLMARK UNFOLDED PROTEIN RESPONSE; (M5901)HALLMARK G2M CHECKPOINT	1.0	1.0	0.0	0.0	0.0	0.0	0.0	0.0	0.0	0.0	1.0	1.0	0.0	0.0	1.0	1.0	0.0	1.0	0.0	1.0
RIOK1	83732	symbol	H. sapiens	83732	H. sapiens	RIOK1	RIO kinase 1	GO:2000234 positive regulation of rRNA processing;GO:0090070 positive regulation of ribosome biogenesis;GO:2000232 regulation of rRNA processing	Atypical: RIO-type Ser/Thr kinase family	Enzymes/{ENZYME proteins/Transferases,Kinases/Atypical kinases}	Cytosol;Nuclear speckles;Nucleoli(Approved)				1.0	0.0	0.0	0.0	0.0	0.0	0.0	0.0	0.0	0.0	1.0	0.0	0.0	0.0	0.0	0.0	0.0	0.0	0.0	0.0
DNAJC11	55735	symbol	H. sapiens	55735	H. sapiens	DNAJC11	DnaJ heat shock protein family (Hsp40) member C11	GO:0042407 cristae formation;GO:0007007 inner mitochondrial membrane organization;GO:0007006 mitochondrial membrane organization			Cytosol(Approved)				0.0	0.0	0.0	0.0	0.0	0.0	0.0	0.0	0.0	0.0	0.0	0.0	0.0	0.0	0.0	0.0	0.0	0.0	0.0	0.0
TUBGCP4	27229	symbol	H. sapiens	27229	H. sapiens	TUBGCP4	tubulin gamma complex associated protein 4	GO:0051415 microtubule nucleation by interphase microtubule organizing center;GO:0051418 microtubule nucleation by microtubule organizing center;GO:0007020 microtubule nucleation			Centrosome(Supported)				0.0	1.0	0.0	0.0	0.0	0.0	1.0	0.0	0.0	0.0	0.0	0.0	0.0	0.0	0.0	0.0	1.0	0.0	0.0	0.0
CDC25A	993	symbol	H. sapiens	993	H. sapiens	CDC25A	cell division cycle 25A	GO:0110032 positive regulation of G2/MI transition of meiotic cell cycle;GO:0110030 regulation of G2/MI transition of meiotic cell cycle;GO:1901995 positive regulation of meiotic cell cycle phase transition		Enzymes/ENZYME proteins/Hydrolases	Golgi apparatus;Nucleus;Vesicles(Approved)		(M10154)SA G2 AND M PHASES; (M84)PID ATM PATHWAY; (M46)PID ATR PATHWAY	(M5925)HALLMARK E2F TARGETS; (M5924)HALLMARK MTORC1 SIGNALING; (M5901)HALLMARK G2M CHECKPOINT	0.0	1.0	1.0	0.0	1.0	0.0	1.0	1.0	0.0	0.0	0.0	0.0	0.0	0.0	0.0	0.0	1.0	0.0	0.0	0.0
PASK	23178	symbol	H. sapiens	23178	H. sapiens	PASK	PAS domain containing serine/threonine kinase	GO:0045719 negative regulation of glycogen biosynthetic process;GO:0070874 negative regulation of glycogen metabolic process;GO:0070092 regulation of glucagon secretion	CAMK Ser/Thr protein kinase family	Enzymes/{ENZYME proteins/Transferases,Kinases/CAMK Ser/Thr protein kinases}	Cytosol(Supported)				0.0	0.0	0.0	0.0	0.0	0.0	0.0	0.0	0.0	0.0	0.0	0.0	0.0	1.0	0.0	0.0	0.0	0.0	0.0	0.0
DTL	51514	symbol	H. sapiens	51514	H. sapiens	DTL	denticleless E3 ubiquitin protein ligase homolog	GO:0072425 signal transduction involved in G2 DNA damage checkpoint;GO:0010971 positive regulation of G2/M transition of mitotic cell cycle;GO:0072422 signal transduction involved in DNA damage checkpoint			Nucleus(Enhanced)Cytosol(Approved)				0.0	0.0	1.0	1.0	1.0	0.0	0.0	1.0	0.0	0.0	0.0	0.0	0.0	0.0	0.0	1.0	0.0	0.0	0.0	0.0
GINS2	51659	symbol	H. sapiens	51659	H. sapiens	GINS2	GINS complex subunit 2	GO:0000727 double-strand break repair via break-induced replication;GO:0006271 DNA strand elongation involved in DNA replication;GO:0032508 DNA duplex unwinding			Nucleoplasm(Supported)			(M5907)HALLMARK ESTROGEN RESPONSE LATE; (M5901)HALLMARK G2M CHECKPOINT	0.0	1.0	1.0	1.0	0.0	0.0	0.0	0.0	0.0	0.0	0.0	0.0	1.0	0.0	0.0	0.0	0.0	0.0	0.0	0.0
EFTUD2	9343	symbol	H. sapiens	9343	H. sapiens	EFTUD2	elongation factor Tu GTP binding domain containing 2	GO:0042220 response to cocaine;GO:0043279 response to alkaloid;GO:0072347 response to anesthetic			Nucleoplasm(Supported)Cytosol(Approved)				1.0	0.0	0.0	0.0	0.0	0.0	0.0	0.0	0.0	0.0	0.0	0.0	0.0	0.0	0.0	0.0	0.0	0.0	0.0	0.0
MRM1	79922	symbol	H. sapiens	79922	H. sapiens	MRM1	mitochondrial rRNA methyltransferase 1	GO:0000451 rRNA 2'-O-methylation;GO:0031167 rRNA methylation;GO:0000154 rRNA modification			Mitochondria(Enhanced)				1.0	0.0	0.0	0.0	0.0	0.0	0.0	0.0	0.0	0.0	1.0	1.0	0.0	0.0	0.0	1.0	0.0	0.0	0.0	1.0
SNORA10	574042	symbol	H. sapiens	574042	H. sapiens	SNORA10	small nucleolar RNA, H/ACA box 10								0.0	0.0	0.0	0.0	0.0	0.0	0.0	0.0	0.0	0.0	0.0	0.0	0.0	0.0	0.0	0.0	0.0	0.0	0.0	0.0
KHDRBS1	10657	symbol	H. sapiens	10657	H. sapiens	KHDRBS1	KH RNA binding domain containing, signal transduction associated 1	GO:0046833 positive regulation of RNA export from nucleus;GO:0046831 regulation of RNA export from nucleus;GO:0032241 positive regulation of nucleobase-containing compound transport			Nucleoplasm(Enhanced)				1.0	0.0	1.0	0.0	1.0	1.0	0.0	0.0	0.0	0.0	0.0	0.0	0.0	0.0	0.0	0.0	0.0	0.0	0.0	0.0
EWSR1	2130	symbol	H. sapiens	2130	H. sapiens	EWSR1	EWS RNA binding protein 1	GO:0006355 regulation of transcription, DNA-templated;GO:1903506 regulation of nucleic acid-templated transcription;GO:0006351 transcription, DNA-templated			Nucleus(Enhanced)Nucleoli(Supported)		(M258)PID BARD1 PATHWAY	(M5901)HALLMARK G2M CHECKPOINT	0.0	0.0	0.0	0.0	0.0	0.0	0.0	0.0	0.0	0.0	0.0	0.0	0.0	0.0	0.0	0.0	0.0	0.0	1.0	0.0
IQGAP3	128239	symbol	H. sapiens	128239	H. sapiens	IQGAP3	IQ motif containing GTPase activating protein 3	GO:0033601 positive regulation of mammary gland epithelial cell proliferation;GO:0033599 regulation of mammary gland epithelial cell proliferation;GO:0033598 mammary gland epithelial cell proliferation			Nucleoli;Nucleus(Approved)		(M278)PID RAC1 PATHWAY; (M81)PID CDC42 PATHWAY		0.0	0.0	1.0	0.0	1.0	0.0	0.0	0.0	0.0	0.0	0.0	0.0	0.0	0.0	0.0	0.0	0.0	0.0	0.0	0.0
SNHG15	285958	symbol	H. sapiens	285958	H. sapiens	SNHG15	small nucleolar RNA host gene 15								0.0	0.0	0.0	0.0	0.0	0.0	0.0	0.0	0.0	0.0	0.0	0.0	0.0	0.0	0.0	0.0	0.0	0.0	0.0	0.0
MIR-4745/3P						None	None	None	None	None	None	None	None	None	nan	nan	nan	nan	nan	nan	nan	nan	nan	nan	nan	nan	nan	nan	nan	nan	nan	nan	nan	nan
MIR-4745/5P						None	None	None	None	None	None	None	None	None	nan	nan	nan	nan	nan	nan	nan	nan	nan	nan	nan	nan	nan	nan	nan	nan	nan	nan	nan	nan
SCAF4	57466	symbol	H. sapiens	57466	H. sapiens	SCAF4	SR-related CTD associated factor 4	GO:2000805 negative regulation of termination of RNA polymerase II transcription, poly(A)-coupled;GO:0120191 negative regulation of termination of RNA polymerase II transcription;GO:2000804 regulation of termination of RNA polymerase II transcription, poly(A)-coupled			Nucleoplasm(Enhanced)			(M5938)HALLMARK REACTIVE OXIGEN SPECIES PATHWAY	1.0	0.0	0.0	0.0	0.0	0.0	0.0	0.0	0.0	0.0	0.0	0.0	0.0	0.0	0.0	0.0	0.0	0.0	0.0	0.0
IARS2	55699	symbol	H. sapiens	55699	H. sapiens	IARS2	isoleucyl-tRNA synthetase 2, mitochondrial	GO:0006428 isoleucyl-tRNA aminoacylation;GO:0106074 aminoacyl-tRNA metabolism involved in translational fidelity;GO:0006418 tRNA aminoacylation for protein translation		Enzymes/ENZYME proteins/Ligase	Mitochondria(Enhanced)	L-Isoleucine (Isoleucine-trna ligase activity)			0.0	0.0	0.0	0.0	0.0	0.0	0.0	0.0	0.0	0.0	1.0	0.0	0.0	0.0	0.0	0.0	0.0	0.0	0.0	1.0
DEPDC1B	55789	symbol	H. sapiens	55789	H. sapiens	DEPDC1B	DEP domain containing 1B	GO:0030177 positive regulation of Wnt signaling pathway;GO:0030111 regulation of Wnt signaling pathway;GO:0043547 positive regulation of GTPase activity			Cytosol;Golgi apparatus;Nucleoplasm(Approved)				0.0	0.0	0.0	0.0	0.0	0.0	0.0	0.0	0.0	0.0	0.0	0.0	0.0	0.0	0.0	0.0	0.0	0.0	0.0	0.0
SFPQ	6421	symbol	H. sapiens	6421	H. sapiens	SFPQ	splicing factor proline and glutamine rich	GO:0098963 dendritic transport of messenger ribonucleoprotein complex;GO:0098961 dendritic transport of ribonucleoprotein complex;GO:1902177 positive regulation of oxidative stress-induced intrinsic apoptotic signaling pathway		Transcription factors/Yet undefined DNA-binding domains	Nucleoplasm(Enhanced)			(M5901)HALLMARK G2M CHECKPOINT	1.0	0.0	0.0	1.0	1.0	1.0	1.0	0.0	0.0	0.0	0.0	1.0	0.0	0.0	1.0	0.0	0.0	0.0	0.0	0.0
POLD1	5424	symbol	H. sapiens	5424	H. sapiens	POLD1	DNA polymerase delta 1, catalytic subunit	GO:0032201 telomere maintenance via semi-conservative replication;GO:0045004 DNA replication proofreading;GO:0006287 base-excision repair, gap-filling		Enzymes/ENZYME proteins/Transferases	Nucleoplasm(Supported)			(M5898)HALLMARK DNA REPAIR; (M5925)HALLMARK E2F TARGETS	0.0	1.0	1.0	1.0	0.0	0.0	0.0	0.0	0.0	0.0	0.0	0.0	0.0	0.0	0.0	1.0	0.0	0.0	0.0	0.0
TDP1	55775	symbol	H. sapiens	55775	H. sapiens	TDP1	tyrosyl-DNA phosphodiesterase 1	GO:0000012 single strand break repair;GO:0006302 double-strand break repair;GO:0090305 nucleic acid phosphodiester bond hydrolysis			Nucleus(Supported)Plasma membrane(Approved)				0.0	0.0	0.0	1.0	0.0	0.0	0.0	0.0	0.0	0.0	0.0	0.0	0.0	0.0	0.0	0.0	0.0	0.0	0.0	0.0
SRSF4	6429	symbol	H. sapiens	6429	H. sapiens	SRSF4	serine and arginine rich splicing factor 4	GO:0048025 negative regulation of mRNA splicing, via spliceosome;GO:0006406 mRNA export from nucleus;GO:0071427 mRNA-containing ribonucleoprotein complex export from nucleus			Nuclear speckles(Supported)				1.0	0.0	0.0	0.0	0.0	1.0	0.0	0.0	0.0	0.0	0.0	0.0	0.0	0.0	0.0	0.0	0.0	0.0	0.0	0.0
ACIN1	22985	symbol	H. sapiens	22985	H. sapiens	ACIN1	apoptotic chromatin condensation inducer 1	GO:0045657 positive regulation of monocyte differentiation;GO:0030263 apoptotic chromosome condensation;GO:0045655 regulation of monocyte differentiation		Transporters/Primary Active Transporters	Nucleoplasm(Supported)Cytosol;Plasma membrane(Uncertain)				1.0	0.0	0.0	0.0	0.0	0.0	0.0	0.0	0.0	0.0	0.0	0.0	1.0	1.0	0.0	0.0	0.0	0.0	0.0	0.0
SRSF7	6432	symbol	H. sapiens	6432	H. sapiens	SRSF7	serine and arginine rich splicing factor 7	GO:0048025 negative regulation of mRNA splicing, via spliceosome;GO:0006406 mRNA export from nucleus;GO:0071427 mRNA-containing ribonucleoprotein complex export from nucleus			Nucleoplasm(Enhanced)			(M5926)HALLMARK MYC TARGETS V1	1.0	0.0	0.0	0.0	0.0	1.0	0.0	0.0	0.0	0.0	0.0	0.0	0.0	0.0	0.0	0.0	0.0	0.0	0.0	0.0
TSEN2	80746	symbol	H. sapiens	80746	H. sapiens	TSEN2	tRNA splicing endonuclease subunit 2	GO:0000379 tRNA-type intron splice site recognition and cleavage;GO:0006388 tRNA splicing, via endonucleolytic cleavage and ligation;GO:0000394 RNA splicing, via endonucleolytic cleavage and ligation		Enzymes/ENZYME proteins/Lyases	Nucleoplasm(Enhanced)Cytosol(Supported)				1.0	0.0	0.0	0.0	0.0	0.0	0.0	0.0	0.0	0.0	1.0	0.0	0.0	1.0	0.0	0.0	0.0	0.0	0.0	1.0
KDM1A	23028	symbol	H. sapiens	23028	H. sapiens	KDM1A	lysine demethylase 1A	GO:0051572 negative regulation of histone H3-K4 methylation;GO:0051573 negative regulation of histone H3-K9 methylation;GO:1902166 negative regulation of intrinsic apoptotic signaling pathway in response to DNA damage by p53 class mediator			Nucleoplasm(Enhanced)Cytosol(Approved)		(M288)PID HES HEY PATHWAY; (M17)PID NOTCH PATHWAY; (M58)PID AR PATHWAY		1.0	0.0	0.0	1.0	0.0	1.0	0.0	1.0	0.0	1.0	0.0	1.0	0.0	0.0	1.0	0.0	0.0	0.0	0.0	0.0
ABCB10	23456	symbol	H. sapiens	23456	H. sapiens	ABCB10	ATP binding cassette subfamily B member 10	GO:0006839 mitochondrial transport;GO:0055085 transmembrane transport;GO:0006810 transport		Transporters/Primary Active Transporters					0.0	0.0	0.0	0.0	0.0	0.0	0.0	0.0	0.0	0.0	0.0	0.0	0.0	0.0	0.0	0.0	0.0	0.0	0.0	0.0
E2F2	1870	symbol	H. sapiens	1870	H. sapiens	E2F2	E2F transcription factor 2	GO:1903671 negative regulation of sprouting angiogenesis;GO:1990086 lens fiber cell apoptotic process;GO:1903670 regulation of sprouting angiogenesis		Transcription factors/Helix-turn-helix domains			(M3686)SA REG CASCADE OF CYCLIN EXPR; (M1529)SA G1 AND S PHASES; (M279)PID RB 1PATHWAY	(M5945)HALLMARK HEME METABOLISM; (M5901)HALLMARK G2M CHECKPOINT	0.0	1.0	1.0	0.0	0.0	0.0	0.0	1.0	0.0	1.0	0.0	0.0	0.0	0.0	0.0	0.0	0.0	0.0	0.0	0.0
POLA2	23649	symbol	H. sapiens	23649	H. sapiens	POLA2	DNA polymerase alpha 2, accessory subunit	GO:0032201 telomere maintenance via semi-conservative replication;GO:0033260 nuclear DNA replication;GO:0006270 DNA replication initiation			Nucleoplasm(Supported)	Dacarbazine (Protein heterodimerization activity)		(M5898)HALLMARK DNA REPAIR; (M5925)HALLMARK E2F TARGETS; (M5901)HALLMARK G2M CHECKPOINT	0.0	1.0	1.0	0.0	1.0	0.0	0.0	0.0	0.0	0.0	0.0	0.0	0.0	0.0	0.0	1.0	0.0	0.0	0.0	0.0
GINS3	64785	symbol	H. sapiens	64785	H. sapiens	GINS3	GINS complex subunit 3	GO:0006271 DNA strand elongation involved in DNA replication;GO:0022616 DNA strand elongation;GO:0006261 DNA-dependent DNA replication			Nucleoplasm(Enhanced)			(M5925)HALLMARK E2F TARGETS	0.0	1.0	1.0	0.0	0.0	0.0	0.0	0.0	0.0	0.0	0.0	0.0	0.0	0.0	0.0	0.0	0.0	0.0	0.0	0.0
CDAN1	146059	symbol	H. sapiens	146059	H. sapiens	CDAN1	codanin 1	GO:0008156 negative regulation of DNA replication;GO:0031497 chromatin assembly;GO:0006275 regulation of DNA replication			Cytosol(Enhanced)Plasma membrane(Supported)				0.0	0.0	1.0	0.0	0.0	0.0	0.0	0.0	0.0	0.0	0.0	0.0	1.0	0.0	1.0	0.0	0.0	0.0	0.0	0.0
U2AF1	7307	symbol	H. sapiens	7307	H. sapiens	U2AF1	U2 small nuclear RNA auxiliary factor 1	GO:0006406 mRNA export from nucleus;GO:0071427 mRNA-containing ribonucleoprotein complex export from nucleus;GO:0071426 ribonucleoprotein complex export from nucleus			Nucleoplasm(Enhanced)			(M5926)HALLMARK MYC TARGETS V1	1.0	0.0	0.0	0.0	0.0	0.0	0.0	0.0	0.0	0.0	0.0	0.0	0.0	0.0	0.0	0.0	0.0	0.0	1.0	0.0
FANCD2	2177	symbol	H. sapiens	2177	H. sapiens	FANCD2	FA complementation group D2	GO:1990918 double-strand break repair involved in meiotic recombination;GO:0045589 regulation of regulatory T cell differentiation;GO:0031573 intra-S DNA damage checkpoint			Nuclear bodies;Nucleoli;Nucleus(Supported)Cytosol(Uncertain)		(M258)PID BARD1 PATHWAY; (M84)PID ATM PATHWAY; (M46)PID ATR PATHWAY		0.0	0.0	0.0	1.0	1.0	0.0	1.0	1.0	0.0	1.0	0.0	0.0	1.0	0.0	0.0	0.0	0.0	0.0	0.0	0.0
NUP42	11097	symbol	H. sapiens	11097	H. sapiens	NUP42	nucleoporin 42	GO:0006409 tRNA export from nucleus;GO:0006110 regulation of glycolytic process;GO:0071431 tRNA-containing ribonucleoprotein complex export from nucleus		Transporters/Transporter channels and pores	Nucleus(Enhanced)				1.0	1.0	0.0	0.0	0.0	0.0	0.0	0.0	0.0	0.0	0.0	1.0	1.0	1.0	1.0	0.0	0.0	1.0	0.0	0.0
NPEPPS	9520	symbol	H. sapiens	9520	H. sapiens	NPEPPS	aminopeptidase puromycin sensitive	GO:1903955 positive regulation of protein targeting to mitochondrion;GO:1903214 regulation of protein targeting to mitochondrion;GO:1903749 positive regulation of establishment of protein localization to mitochondrion		Enzymes/{ENZYME proteins/Hydrolases,Peptidases/Metallopeptidases}	Cytosol(Supported)	CHR-2797 (Zinc ion binding)			0.0	0.0	0.0	0.0	0.0	0.0	0.0	0.0	0.0	0.0	0.0	1.0	0.0	0.0	0.0	0.0	0.0	0.0	0.0	0.0
COA7	65260	symbol	H. sapiens	65260	H. sapiens	COA7	cytochrome c oxidase assembly factor 7 (putative)				Mitochondria;Nucleus(Approved)				0.0	0.0	0.0	0.0	0.0	0.0	0.0	0.0	0.0	0.0	0.0	0.0	0.0	0.0	0.0	0.0	0.0	0.0	0.0	0.0
PLEKHH1	57475	symbol	H. sapiens	57475	H. sapiens	PLEKHH1	pleckstrin homology, MyTH4 and FERM domain containing H1				Centrosome(Approved)				0.0	0.0	0.0	0.0	0.0	0.0	0.0	0.0	0.0	0.0	0.0	0.0	0.0	0.0	0.0	0.0	0.0	0.0	0.0	0.0
SRSF2	6427	symbol	H. sapiens	6427	H. sapiens	SRSF2	serine and arginine rich splicing factor 2	GO:0033197 response to vitamin E;GO:0006406 mRNA export from nucleus;GO:0071427 mRNA-containing ribonucleoprotein complex export from nucleus			Nucleus(Supported)Cytosol(Approved)			(M5925)HALLMARK E2F TARGETS; (M5901)HALLMARK G2M CHECKPOINT; (M5926)HALLMARK MYC TARGETS V1	1.0	0.0	0.0	0.0	0.0	1.0	0.0	0.0	0.0	0.0	0.0	0.0	0.0	0.0	0.0	0.0	0.0	0.0	0.0	0.0
CCNF	899	symbol	H. sapiens	899	H. sapiens	CCNF	cyclin F	GO:0010826 negative regulation of centrosome duplication;GO:0046606 negative regulation of centrosome cycle;GO:0010824 regulation of centrosome duplication			Centrosome(Supported)			(M5924)HALLMARK MTORC1 SIGNALING; (M5901)HALLMARK G2M CHECKPOINT	0.0	0.0	0.0	0.0	1.0	0.0	1.0	1.0	1.0	0.0	0.0	1.0	0.0	0.0	0.0	0.0	0.0	0.0	0.0	0.0
ZGRF1	55345	symbol	H. sapiens	55345	H. sapiens	ZGRF1	zinc finger GRF-type containing 1				Cytosol(Approved)				0.0	0.0	0.0	0.0	0.0	0.0	0.0	0.0	0.0	0.0	0.0	0.0	0.0	0.0	0.0	0.0	0.0	0.0	0.0	0.0
HNRNPK	3190	symbol	H. sapiens	3190	H. sapiens	HNRNPK	heterogeneous nuclear ribonucleoprotein K	GO:0045716 positive regulation of low-density lipoprotein particle receptor biosynthetic process;GO:1902165 regulation of intrinsic apoptotic signaling pathway in response to DNA damage by p53 class mediator;GO:0045714 regulation of low-density lipoprotein particle receptor biosynthetic process			Nucleoplasm(Enhanced)				1.0	0.0	0.0	0.0	0.0	1.0	0.0	0.0	0.0	1.0	0.0	0.0	0.0	1.0	1.0	0.0	0.0	0.0	1.0	0.0
COASY	80347	symbol	H. sapiens	80347	H. sapiens	COASY	Coenzyme A synthase	GO:0015937 coenzyme A biosynthetic process;GO:0015936 coenzyme A metabolic process;GO:0034030 ribonucleoside bisphosphate biosynthetic process		Enzymes/ENZYME proteins/Transferases	Cytosol;Nucleoplasm(Approved)				0.0	0.0	0.0	0.0	0.0	0.0	0.0	0.0	0.0	0.0	0.0	0.0	0.0	1.0	0.0	0.0	0.0	0.0	0.0	0.0
BRCA1	672	symbol	H. sapiens	672	H. sapiens	BRCA1	BRCA1 DNA repair associated	GO:2000620 positive regulation of histone H4-K16 acetylation;GO:0070512 positive regulation of histone H4-K20 methylation;GO:2000617 positive regulation of histone H3-K9 acetylation		Enzymes/ENZYME proteins/Transferases			(M258)PID BARD1 PATHWAY; (M242)PID AURORA A PATHWAY; (M84)PID ATM PATHWAY	(M5916)HALLMARK APICAL SURFACE; (M5902)HALLMARK APOPTOSIS; (M5950)HALLMARK ALLOGRAFT REJECTION	0.0	1.0	1.0	1.0	1.0	0.0	1.0	1.0	1.0	1.0	0.0	1.0	0.0	1.0	1.0	0.0	0.0	0.0	0.0	0.0
KAT2A	2648	symbol	H. sapiens	2648	H. sapiens	KAT2A	lysine acetyltransferase 2A	GO:0046600 negative regulation of centriole replication;GO:0043983 histone H4-K12 acetylation;GO:0044154 histone H3-K14 acetylation		Enzymes/ENZYME proteins/Transferases		Coenzyme A (Transcription factor binding)	(M139)PID MYC PATHWAY; (M40)PID E2F PATHWAY; (M66)PID MYC ACTIV PATHWAY	(M5903)HALLMARK NOTCH SIGNALING; (M5895)HALLMARK WNT BETA CATENIN SIGNALING	0.0	0.0	0.0	0.0	1.0	0.0	1.0	1.0	1.0	0.0	0.0	1.0	0.0	1.0	0.0	0.0	0.0	0.0	0.0	0.0
HNRNPH3	3189	symbol	H. sapiens	3189	H. sapiens	HNRNPH3	heterogeneous nuclear ribonucleoprotein H3	GO:0000398 mRNA splicing, via spliceosome;GO:0000377 RNA splicing, via transesterification reactions with bulged adenosine as nucleophile;GO:0000375 RNA splicing, via transesterification reactions			Nucleoplasm(Supported)				1.0	0.0	0.0	0.0	0.0	0.0	0.0	0.0	0.0	0.0	0.0	0.0	0.0	0.0	0.0	0.0	0.0	0.0	0.0	0.0
SNORD30	9299	symbol	H. sapiens	9299	H. sapiens	SNORD30	small nucleolar RNA, C/D box 30								0.0	0.0	0.0	0.0	0.0	0.0	0.0	0.0	0.0	0.0	0.0	0.0	0.0	0.0	0.0	0.0	0.0	0.0	0.0	0.0
STARD7	56910	symbol	H. sapiens	56910	H. sapiens	STARD7	StAR related lipid transfer domain containing 7	GO:0006656 phosphatidylcholine biosynthetic process;GO:0046470 phosphatidylcholine metabolic process;GO:0046474 glycerophospholipid biosynthetic process			Mitochondria(Approved)			(M5926)HALLMARK MYC TARGETS V1	0.0	0.0	0.0	0.0	0.0	0.0	0.0	0.0	0.0	0.0	0.0	0.0	0.0	0.0	0.0	0.0	0.0	0.0	0.0	0.0
XRCC3	7517	symbol	H. sapiens	7517	H. sapiens	XRCC3	X-ray repair cross complementing 3	GO:0090267 positive regulation of mitotic cell cycle spindle assembly checkpoint;GO:0090266 regulation of mitotic cell cycle spindle assembly checkpoint;GO:1903504 regulation of mitotic spindle checkpoint			Nucleus(Enhanced)		(M1)PID FANCONI PATHWAY	(M5907)HALLMARK ESTROGEN RESPONSE LATE	0.0	0.0	0.0	1.0	1.0	0.0	1.0	1.0	1.0	0.0	0.0	1.0	0.0	0.0	0.0	1.0	0.0	0.0	0.0	0.0
CACTIN-AS1	404665	symbol	H. sapiens	404665	H. sapiens	CACTIN-AS1	CACTIN antisense RNA 1								0.0	0.0	0.0	0.0	0.0	0.0	0.0	0.0	0.0	0.0	0.0	0.0	0.0	0.0	0.0	0.0	0.0	0.0	0.0	0.0
SNHG3	8420	symbol	H. sapiens	8420	H. sapiens	SNHG3	small nucleolar RNA host gene 3								0.0	0.0	0.0	0.0	0.0	0.0	0.0	0.0	0.0	0.0	0.0	0.0	0.0	0.0	0.0	0.0	0.0	0.0	0.0	0.0
PPIG	9360	symbol	H. sapiens	9360	H. sapiens	PPIG	peptidylprolyl isomerase G	GO:0000413 protein peptidyl-prolyl isomerization;GO:0042026 protein refolding;GO:0018208 peptidyl-proline modification		Enzymes/ENZYME proteins/Isomerase	Nuclear speckles(Supported)Cytosol(Uncertain)	L-Proline (Poly(a) rna binding)			1.0	0.0	0.0	0.0	0.0	0.0	0.0	0.0	0.0	0.0	0.0	0.0	0.0	0.0	0.0	0.0	0.0	0.0	0.0	0.0
NCAPG2	54892	symbol	H. sapiens	54892	H. sapiens	NCAPG2	non-SMC condensin II complex subunit G2	GO:0045647 negative regulation of erythrocyte differentiation;GO:0001833 inner cell mass cell proliferation;GO:0001832 blastocyst growth			Nuclear speckles(Supported)				0.0	1.0	0.0	0.0	0.0	0.0	1.0	0.0	0.0	0.0	0.0	0.0	1.0	0.0	0.0	0.0	0.0	0.0	0.0	0.0
WDR75	84128	symbol	H. sapiens	84128	H. sapiens	WDR75	WD repeat domain 75	GO:2000234 positive regulation of rRNA processing;GO:0090070 positive regulation of ribosome biogenesis;GO:2000232 regulation of rRNA processing			Nucleoplasm(Approved)				1.0	0.0	0.0	0.0	0.0	0.0	0.0	0.0	0.0	0.0	1.0	0.0	0.0	0.0	0.0	1.0	0.0	0.0	0.0	0.0
PIF1	80119	symbol	H. sapiens	80119	H. sapiens	PIF1	PIF1 5'-to-3' DNA helicase	GO:0032211 negative regulation of telomere maintenance via telomerase;GO:1904357 negative regulation of telomere maintenance via telomere lengthening;GO:0051974 negative regulation of telomerase activity		Enzymes/ENZYME proteins/Hydrolases	Nucleoplasm(Supported)		(M105)PID TELOMERASE PATHWAY	(M5893)HALLMARK MITOTIC SPINDLE	0.0	1.0	1.0	1.0	0.0	0.0	0.0	0.0	0.0	0.0	0.0	1.0	1.0	0.0	1.0	1.0	0.0	0.0	0.0	0.0
DFFB	1677	symbol	H. sapiens	1677	H. sapiens	DFFB	DNA fragmentation factor subunit beta	GO:0030263 apoptotic chromosome condensation;GO:0006309 apoptotic DNA fragmentation;GO:0030262 apoptotic nuclear changes			Nucleoli;Nucleus(Approved)		(M7997)SA CASPASE CASCADE; (M197)PID HIV NEF PATHWAY; (M220)PID CASPASE PATHWAY		0.0	0.0	0.0	0.0	0.0	0.0	0.0	0.0	0.0	0.0	0.0	0.0	1.0	0.0	0.0	0.0	0.0	1.0	0.0	0.0
LIG1	3978	symbol	H. sapiens	3978	H. sapiens	LIG1	DNA ligase 1	GO:1903461 Okazaki fragment processing involved in mitotic DNA replication;GO:0033567 DNA replication, Okazaki fragment processing;GO:0033151 V(D)J recombination		Enzymes/ENZYME proteins/Ligase	Nucleoplasm(Supported)Golgi apparatus;Vesicles(Approved)	Bleomycin (Metal ion binding)		(M5898)HALLMARK DNA REPAIR; (M5925)HALLMARK E2F TARGETS	0.0	1.0	1.0	1.0	0.0	0.0	1.0	0.0	0.0	0.0	0.0	0.0	0.0	1.0	0.0	1.0	0.0	0.0	0.0	0.0
PGAM5	192111	symbol	H. sapiens	192111	H. sapiens	PGAM5	PGAM family member 5, mitochondrial serine/threonine protein phosphatase	GO:0120163 negative regulation of cold-induced thermogenesis;GO:0070266 necroptotic process;GO:0097300 programmed necrotic cell death		Enzymes/ENZYME proteins/Hydrolases	Mitochondria(Supported)				0.0	0.0	0.0	0.0	0.0	0.0	0.0	0.0	0.0	0.0	0.0	0.0	0.0	0.0	0.0	0.0	0.0	0.0	0.0	0.0
ZC3H14	79882	symbol	H. sapiens	79882	H. sapiens	ZC3H14	zinc finger CCCH-type containing 14	GO:1900364 negative regulation of mRNA polyadenylation;GO:0031441 negative regulation of mRNA 3'-end processing;GO:1900363 regulation of mRNA polyadenylation			Nuclear speckles(Enhanced)			(M5951)HALLMARK SPERMATOGENESIS	1.0	0.0	0.0	0.0	0.0	1.0	0.0	0.0	0.0	0.0	0.0	0.0	0.0	0.0	0.0	0.0	0.0	1.0	0.0	0.0
XPO4	64328	symbol	H. sapiens	64328	H. sapiens	XPO4	exportin 4	GO:0046827 positive regulation of protein export from nucleus;GO:0046825 regulation of protein export from nucleus;GO:0046824 positive regulation of nucleocytoplasmic transport		Transporters/Transporter channels and pores	Cytosol;Nucleoplasm(Supported)				1.0	0.0	0.0	0.0	0.0	0.0	0.0	0.0	0.0	0.0	0.0	0.0	0.0	0.0	0.0	0.0	0.0	0.0	0.0	0.0
NDC1	55706	symbol	H. sapiens	55706	H. sapiens	NDC1	NDC1 transmembrane nucleoporin	GO:0006409 tRNA export from nucleus;GO:0006110 regulation of glycolytic process;GO:0071431 tRNA-containing ribonucleoprotein complex export from nucleus		Transporters/Transporter channels and pores	Nuclear membrane(Supported)Plasma membrane(Approved)Actin filaments(Uncertain)				1.0	1.0	0.0	0.0	0.0	0.0	1.0	0.0	0.0	0.0	0.0	1.0	1.0	1.0	1.0	0.0	0.0	1.0	0.0	0.0
E2F7	144455	symbol	H. sapiens	144455	H. sapiens	E2F7	E2F transcription factor 7	GO:0006977 DNA damage response, signal transduction by p53 class mediator resulting in cell cycle arrest;GO:0072431 signal transduction involved in mitotic G1 DNA damage checkpoint;GO:0032877 positive regulation of DNA endoreduplication		Transcription factors/Helix-turn-helix domains	Nuclear speckles(Supported)		(M40)PID E2F PATHWAY		0.0	0.0	1.0	0.0	1.0	0.0	1.0	1.0	0.0	1.0	0.0	0.0	0.0	0.0	1.0	0.0	0.0	0.0	0.0	0.0
MTX2	10651	symbol	H. sapiens	10651	H. sapiens	MTX2	metaxin 2	GO:0006839 mitochondrial transport;GO:0015031 protein transport;GO:0015833 peptide transport			Mitochondria(Supported)Nucleoli(Uncertain)			(M5936)HALLMARK OXIDATIVE PHOSPHORYLATION	0.0	0.0	0.0	0.0	0.0	0.0	0.0	0.0	0.0	0.0	0.0	0.0	0.0	0.0	0.0	0.0	0.0	0.0	0.0	0.0
NSUN5P2	260294	symbol	H. sapiens	260294	H. sapiens	NSUN5P2	NSUN5 pseudogene 2	GO:0032259 methylation;GO:0008152 metabolic process;GO:0008150 biological_process							0.0	0.0	0.0	0.0	0.0	0.0	0.0	0.0	0.0	0.0	0.0	1.0	0.0	0.0	0.0	0.0	0.0	0.0	0.0	0.0
SNORD4A	26773	symbol	H. sapiens	26773	H. sapiens	SNORD4A	small nucleolar RNA, C/D box 4A								0.0	0.0	0.0	0.0	0.0	0.0	0.0	0.0	0.0	0.0	0.0	0.0	0.0	0.0	0.0	0.0	0.0	0.0	0.0	0.0
TCERG1	10915	symbol	H. sapiens	10915	H. sapiens	TCERG1	transcription elongation regulator 1	GO:0000122 negative regulation of transcription by RNA polymerase II;GO:0045892 negative regulation of transcription, DNA-templated;GO:1903507 negative regulation of nucleic acid-templated transcription			Nucleoplasm(Enhanced)				1.0	0.0	0.0	0.0	0.0	0.0	0.0	0.0	0.0	0.0	0.0	0.0	0.0	0.0	0.0	0.0	0.0	0.0	0.0	0.0
NEIL3	55247	symbol	H. sapiens	55247	H. sapiens	NEIL3	nei like DNA glycosylase 3	GO:0006284 base-excision repair;GO:0006289 nucleotide-excision repair;GO:0006281 DNA repair		Enzymes/ENZYME proteins/Lyases	Nucleoplasm(Enhanced)				0.0	0.0	0.0	1.0	0.0	0.0	0.0	0.0	0.0	0.0	0.0	0.0	0.0	0.0	0.0	0.0	0.0	0.0	0.0	0.0
FANCA	2175	symbol	H. sapiens	2175	H. sapiens	FANCA	FA complementation group A	GO:0045589 regulation of regulatory T cell differentiation;GO:0045066 regulatory T cell differentiation;GO:2000348 regulation of CD40 signaling pathway			Nucleus(Supported)		(M258)PID BARD1 PATHWAY; (M1)PID FANCONI PATHWAY		0.0	0.0	0.0	1.0	0.0	0.0	1.0	0.0	0.0	0.0	0.0	0.0	0.0	0.0	0.0	0.0	0.0	0.0	0.0	0.0
XRCC2	7516	symbol	H. sapiens	7516	H. sapiens	XRCC2	X-ray repair cross complementing 2	GO:2000269 regulation of fibroblast apoptotic process;GO:0042148 strand invasion;GO:0044346 fibroblast apoptotic process			Nucleoplasm;Vesicles(Approved)				0.0	0.0	0.0	1.0	0.0	0.0	1.0	0.0	1.0	0.0	0.0	0.0	0.0	0.0	0.0	0.0	0.0	0.0	0.0	0.0
DAZAP1	26528	symbol	H. sapiens	26528	H. sapiens	DAZAP1	DAZ associated protein 1	GO:0048026 positive regulation of mRNA splicing, via spliceosome;GO:0001893 maternal placenta development;GO:0050685 positive regulation of mRNA processing			Cytosol;Nucleoplasm(Enhanced)				1.0	0.0	0.0	0.0	0.0	1.0	0.0	0.0	0.0	0.0	0.0	0.0	0.0	0.0	0.0	0.0	0.0	0.0	0.0	0.0
PCNA-AS1	100302739	symbol	H. sapiens	100302739	H. sapiens	PCNA-AS1	PCNA antisense RNA 1								0.0	0.0	0.0	0.0	0.0	0.0	0.0	0.0	0.0	0.0	0.0	0.0	0.0	0.0	0.0	0.0	0.0	0.0	0.0	0.0
TAF5L	27097	symbol	H. sapiens	27097	H. sapiens	TAF5L	TATA-box binding protein associated factor 5 like	GO:1904672 regulation of somatic stem cell population maintenance;GO:0043966 histone H3 acetylation;GO:2000036 regulation of stem cell population maintenance			Nuclear speckles(Enhanced)Cytoplasmic bodies(Supported)				0.0	0.0	0.0	0.0	0.0	0.0	0.0	0.0	0.0	0.0	0.0	1.0	0.0	0.0	0.0	0.0	0.0	0.0	0.0	0.0
SNORA71C	677839	symbol	H. sapiens	677839	H. sapiens	SNORA71C	small nucleolar RNA, H/ACA box 71C								0.0	0.0	0.0	0.0	0.0	0.0	0.0	0.0	0.0	0.0	0.0	0.0	0.0	0.0	0.0	0.0	0.0	0.0	0.0	0.0
SRRM1	10250	symbol	H. sapiens	10250	H. sapiens	SRRM1	serine and arginine repetitive matrix 1	GO:0006406 mRNA export from nucleus;GO:0071427 mRNA-containing ribonucleoprotein complex export from nucleus;GO:0071426 ribonucleoprotein complex export from nucleus		Transporters/Primary Active Transporters	Nuclear speckles(Enhanced)				1.0	0.0	0.0	0.0	0.0	0.0	0.0	0.0	0.0	0.0	0.0	0.0	0.0	1.0	0.0	0.0	0.0	0.0	0.0	0.0
DLGAP5	9787	symbol	H. sapiens	9787	H. sapiens	DLGAP5	DLG associated protein 5	GO:0045842 positive regulation of mitotic metaphase/anaphase transition;GO:0007079 mitotic chromosome movement towards spindle pole;GO:0007221 positive regulation of transcription of Notch receptor target			Cytosol(Supported)Microtubule organizing center(Approved)		(M242)PID AURORA A PATHWAY	(M5893)HALLMARK MITOTIC SPINDLE; (M5925)HALLMARK E2F TARGETS	0.0	0.0	0.0	0.0	1.0	0.0	1.0	0.0	0.0	0.0	0.0	1.0	0.0	0.0	0.0	0.0	0.0	0.0	0.0	0.0
MDN1	23195	symbol	H. sapiens	23195	H. sapiens	MDN1	midasin AAA ATPase 1	GO:0000027 ribosomal large subunit assembly;GO:0042255 ribosome assembly;GO:0042273 ribosomal large subunit biogenesis			Nucleoli(Supported)Cytosol;Intermediate filaments;Nucleus(Uncertain)				0.0	0.0	0.0	0.0	0.0	0.0	0.0	0.0	0.0	0.0	1.0	0.0	0.0	0.0	0.0	0.0	0.0	0.0	0.0	0.0
SNORA5A	654319	symbol	H. sapiens	654319	H. sapiens	SNORA5A	small nucleolar RNA, H/ACA box 5A								0.0	0.0	0.0	0.0	0.0	0.0	0.0	0.0	0.0	0.0	0.0	0.0	0.0	0.0	0.0	0.0	0.0	0.0	0.0	0.0
IMMT	10989	symbol	H. sapiens	10989	H. sapiens	IMMT	inner membrane mitochondrial protein	GO:0051560 mitochondrial calcium ion homeostasis;GO:0042407 cristae formation;GO:0070584 mitochondrion morphogenesis			Mitochondria(Enhanced)			(M5905)HALLMARK ADIPOGENESIS; (M5936)HALLMARK OXIDATIVE PHOSPHORYLATION; (M5924)HALLMARK MTORC1 SIGNALING	0.0	0.0	0.0	0.0	0.0	0.0	0.0	0.0	0.0	0.0	0.0	0.0	0.0	0.0	0.0	0.0	0.0	0.0	0.0	0.0
COQ3	51805	symbol	H. sapiens	51805	H. sapiens	COQ3	coenzyme Q3, methyltransferase	GO:0010795 regulation of ubiquinone biosynthetic process;GO:0006071 glycerol metabolic process;GO:0010566 regulation of ketone biosynthetic process		Enzymes/ENZYME proteins/Transferases	Mitochondria;Nucleoplasm(Approved)			(M5905)HALLMARK ADIPOGENESIS	0.0	0.0	0.0	0.0	0.0	0.0	0.0	0.0	0.0	0.0	0.0	1.0	0.0	1.0	0.0	0.0	0.0	0.0	0.0	0.0
KPNB1	3837	symbol	H. sapiens	3837	H. sapiens	KPNB1	karyopherin subunit beta 1	GO:0006610 ribosomal protein import into nucleus;GO:0007079 mitotic chromosome movement towards spindle pole;GO:0019054 modulation by virus of host process		Transporters/Transporter channels and pores	Cytosol;Nuclear membrane;Nucleoplasm(Supported)		(M228)PID SMAD2 3PATHWAY; (M91)PID TCPTP PATHWAY; (M113)PID NFAT 3PATHWAY	(M5901)HALLMARK G2M CHECKPOINT; (M5926)HALLMARK MYC TARGETS V1	1.0	1.0	0.0	0.0	0.0	0.0	1.0	0.0	0.0	0.0	0.0	0.0	0.0	1.0	0.0	0.0	0.0	1.0	0.0	0.0
CTR9	9646	symbol	H. sapiens	9646	H. sapiens	CTR9	CTR9 homolog, Paf1/RNA polymerase II complex component	GO:2001162 positive regulation of histone H3-K79 methylation;GO:2001168 positive regulation of histone H2B ubiquitination;GO:2001160 regulation of histone H3-K79 methylation			Nucleoplasm(Enhanced)				1.0	0.0	0.0	0.0	0.0	1.0	0.0	0.0	0.0	0.0	0.0	1.0	0.0	0.0	0.0	0.0	0.0	0.0	0.0	0.0
CCDC18	343099	symbol	H. sapiens	343099	H. sapiens	CCDC18	coiled-coil domain containing 18				Cytosol;Nucleoplasm(Approved)				0.0	0.0	0.0	0.0	0.0	0.0	0.0	0.0	0.0	0.0	0.0	0.0	0.0	0.0	0.0	0.0	0.0	0.0	0.0	0.0
NSD2	7468	symbol	H. sapiens	7468	H. sapiens	NSD2	nuclear receptor binding SET domain protein 2	GO:0048298 positive regulation of isotype switching to IgA isotypes;GO:0048296 regulation of isotype switching to IgA isotypes;GO:0048290 isotype switching to IgA isotypes		Enzymes/ENZYME proteins/Transferases;Transcription factors/Other all-alpha-helical DNA-binding domains	Nucleus(Supported)			(M5901)HALLMARK G2M CHECKPOINT	0.0	1.0	1.0	1.0	0.0	0.0	0.0	0.0	0.0	0.0	0.0	1.0	0.0	0.0	1.0	0.0	0.0	0.0	0.0	0.0
RBM14	10432	symbol	H. sapiens	10432	H. sapiens	RBM14	RNA binding motif protein 14	GO:0046600 negative regulation of centriole replication;GO:0010826 negative regulation of centrosome duplication;GO:0046599 regulation of centriole replication			Nuclear speckles(Supported)			(M5901)HALLMARK G2M CHECKPOINT	0.0	0.0	0.0	0.0	1.0	0.0	1.0	1.0	1.0	0.0	0.0	1.0	0.0	0.0	0.0	0.0	0.0	0.0	0.0	0.0
LRPPRC	10128	symbol	H. sapiens	10128	H. sapiens	LRPPRC	leucine rich pentatricopeptide repeat containing	GO:0000961 negative regulation of mitochondrial RNA catabolic process;GO:0000960 regulation of mitochondrial RNA catabolic process;GO:0047497 mitochondrion transport along microtubule			Mitochondria(Enhanced)			(M5893)HALLMARK MITOTIC SPINDLE; (M5936)HALLMARK OXIDATIVE PHOSPHORYLATION	1.0	0.0	0.0	0.0	0.0	0.0	1.0	0.0	0.0	1.0	0.0	0.0	0.0	0.0	0.0	0.0	0.0	1.0	0.0	0.0
ENOPH1	58478	symbol	H. sapiens	58478	H. sapiens	ENOPH1	enolase-phosphatase 1	GO:0019284 L-methionine salvage from S-adenosylmethionine;GO:0019509 L-methionine salvage from methylthioadenosine;GO:0071267 L-methionine salvage		Enzymes/ENZYME proteins/Hydrolases	Nuclear bodies;Nucleoplasm(Approved)	2-OXOHEPTYLPHOSPHONIC ACID (Magnesium ion binding)			0.0	0.0	0.0	0.0	0.0	0.0	0.0	0.0	0.0	0.0	0.0	0.0	0.0	0.0	0.0	0.0	0.0	0.0	0.0	0.0
ZNF276	92822	symbol	H. sapiens	92822	H. sapiens	ZNF276	zinc finger protein 276			Transcription factors/Zinc-coordinating DNA-binding domains	Cytosol;Nucleoli;Nucleus;Plasma membrane(Approved)				0.0	0.0	0.0	0.0	0.0	0.0	0.0	0.0	0.0	0.0	0.0	0.0	0.0	0.0	0.0	0.0	0.0	0.0	0.0	0.0
UPF3B	65109	symbol	H. sapiens	65109	H. sapiens	UPF3B	UPF3B regulator of nonsense mediated mRNA decay	GO:0006406 mRNA export from nucleus;GO:0071427 mRNA-containing ribonucleoprotein complex export from nucleus;GO:0000184 nuclear-transcribed mRNA catabolic process, nonsense-mediated decay			Cytosol(Enhanced)Nucleoli;Nucleus(Supported)			(M5898)HALLMARK DNA REPAIR	1.0	0.0	0.0	0.0	0.0	0.0	0.0	0.0	0.0	0.0	0.0	0.0	0.0	1.0	0.0	0.0	0.0	1.0	0.0	0.0
SMARCAD1	56916	symbol	H. sapiens	56916	H. sapiens	SMARCAD1	SWI/SNF-related, matrix-associated actin-dependent regulator of chromatin, subfamily a, containing DEAD/H box 1	GO:0070933 histone H4 deacetylation;GO:0070932 histone H3 deacetylation;GO:0000729 DNA double-strand break processing		Enzymes/ENZYME proteins/Hydrolases	Nucleoplasm(Enhanced)				0.0	0.0	0.0	1.0	0.0	0.0	1.0	0.0	0.0	0.0	0.0	1.0	1.0	0.0	1.0	0.0	0.0	0.0	0.0	0.0
SF1	7536	symbol	H. sapiens	7536	H. sapiens	SF1	splicing factor 1	GO:0000389 mRNA 3'-splice site recognition;GO:0033327 Leydig cell differentiation;GO:0006376 mRNA splice site selection			Nucleoplasm(Enhanced)				1.0	0.0	0.0	0.0	0.0	0.0	0.0	0.0	0.0	0.0	1.0	0.0	0.0	0.0	0.0	0.0	0.0	0.0	0.0	0.0
DDX51	317781	symbol	H. sapiens	317781	H. sapiens	DDX51	DEAD-box helicase 51	GO:0006364 rRNA processing;GO:0016072 rRNA metabolic process;GO:0042254 ribosome biogenesis		Enzymes/ENZYME proteins/Hydrolases	Cytosol;Nucleoli;Nucleus(Approved)				0.0	0.0	0.0	0.0	0.0	0.0	0.0	0.0	0.0	0.0	1.0	0.0	0.0	0.0	0.0	0.0	0.0	0.0	0.0	0.0
GAR1	54433	symbol	H. sapiens	54433	H. sapiens	GAR1	GAR1 ribonucleoprotein	GO:0000454 snoRNA guided rRNA pseudouridine synthesis;GO:0031118 rRNA pseudouridine synthesis;GO:0007004 telomere maintenance via telomerase			Nucleoli fibrillar center(Supported)Nucleus(Approved)				1.0	1.0	0.0	0.0	0.0	0.0	0.0	0.0	0.0	0.0	1.0	0.0	0.0	0.0	0.0	1.0	0.0	0.0	0.0	1.0
ARGLU1	55082	symbol	H. sapiens	55082	H. sapiens	ARGLU1	arginine and glutamate rich 1				Mitochondria;Nucleoplasm(Enhanced)				0.0	0.0	0.0	0.0	0.0	0.0	0.0	0.0	0.0	0.0	0.0	0.0	0.0	0.0	0.0	0.0	0.0	0.0	0.0	0.0
PAK1IP1	55003	symbol	H. sapiens	55003	H. sapiens	PAK1IP1	PAK1 interacting protein 1	GO:1901796 regulation of signal transduction by p53 class mediator;GO:0060021 roof of mouth development;GO:0042273 ribosomal large subunit biogenesis			Nucleoplasm(Supported)Nucleoli(Approved)				0.0	0.0	0.0	0.0	0.0	0.0	0.0	0.0	0.0	1.0	1.0	0.0	0.0	0.0	0.0	0.0	0.0	0.0	0.0	0.0
METTL2B	55798	symbol	H. sapiens	55798	H. sapiens	METTL2B	methyltransferase like 2B	GO:0030488 tRNA methylation;GO:0006400 tRNA modification;GO:0001510 RNA methylation							0.0	0.0	0.0	0.0	0.0	0.0	0.0	0.0	0.0	0.0	1.0	1.0	0.0	0.0	0.0	0.0	0.0	0.0	0.0	1.0
MIR-608/608						None	None	None	None	None	None	None	None	None	nan	nan	nan	nan	nan	nan	nan	nan	nan	nan	nan	nan	nan	nan	nan	nan	nan	nan	nan	nan
WDHD1	11169	symbol	H. sapiens	11169	H. sapiens	WDHD1	WD repeat and HMG-box DNA binding protein 1	GO:0006261 DNA-dependent DNA replication;GO:0006260 DNA replication;GO:0006281 DNA repair			Nucleoplasm(Enhanced)				0.0	0.0	1.0	1.0	0.0	0.0	0.0	0.0	0.0	0.0	0.0	0.0	0.0	0.0	0.0	0.0	0.0	0.0	0.0	0.0
PCNA	5111	symbol	H. sapiens	5111	H. sapiens	PCNA	proliferating cell nuclear antigen	GO:0006977 DNA damage response, signal transduction by p53 class mediator resulting in cell cycle arrest;GO:1902990 mitotic telomere maintenance via semi-conservative replication;GO:0072431 signal transduction involved in mitotic G1 DNA damage checkpoint			Nuclear bodies;Nucleoplasm(Supported)		(M258)PID BARD1 PATHWAY; (M200)PID ERA GENOMIC PATHWAY; (M145)PID P53 DOWNSTREAM PATHWAY	(M5898)HALLMARK DNA REPAIR; (M5939)HALLMARK P53 PATHWAY; (M5925)HALLMARK E2F TARGETS	0.0	1.0	1.0	1.0	1.0	0.0	0.0	1.0	0.0	1.0	0.0	0.0	0.0	1.0	1.0	1.0	0.0	0.0	0.0	0.0
ING5	84289	symbol	H. sapiens	84289	H. sapiens	ING5	inhibitor of growth family member 5	GO:0043966 histone H3 acetylation;GO:0016573 histone acetylation;GO:2001235 positive regulation of apoptotic signaling pathway							0.0	0.0	1.0	0.0	0.0	0.0	0.0	0.0	0.0	1.0	0.0	1.0	0.0	0.0	0.0	0.0	0.0	0.0	0.0	0.0
KIF4A	24137	symbol	H. sapiens	24137	H. sapiens	KIF4A	kinesin family member 4A	GO:0051256 mitotic spindle midzone assembly;GO:0008089 anterograde axonal transport;GO:0051255 spindle midzone assembly			Cytokinetic bridge;Nucleoplasm(Enhanced)			(M5893)HALLMARK MITOTIC SPINDLE; (M5925)HALLMARK E2F TARGETS; (M5901)HALLMARK G2M CHECKPOINT	0.0	0.0	0.0	0.0	0.0	0.0	1.0	0.0	0.0	0.0	0.0	0.0	0.0	0.0	0.0	0.0	0.0	0.0	0.0	0.0
SMC2	10592	symbol	H. sapiens	10592	H. sapiens	SMC2	structural maintenance of chromosomes 2	GO:0010032 meiotic chromosome condensation;GO:0007076 mitotic chromosome condensation;GO:0051383 kinetochore organization			Nucleoli;Nucleus(Supported)		(M14)PID AURORA B PATHWAY	(M5901)HALLMARK G2M CHECKPOINT	0.0	1.0	0.0	0.0	0.0	0.0	1.0	0.0	0.0	0.0	0.0	0.0	1.0	0.0	0.0	0.0	1.0	0.0	0.0	0.0
MIR17HG	407975	symbol	H. sapiens	407975	H. sapiens	MIR17HG	miR-17-92a-1 cluster host gene	GO:0014739 positive regulation of muscle hyperplasia;GO:0060044 negative regulation of cardiac muscle cell proliferation;GO:0060045 positive regulation of cardiac muscle cell proliferation							0.0	0.0	0.0	0.0	0.0	0.0	0.0	0.0	0.0	0.0	0.0	0.0	0.0	1.0	0.0	0.0	0.0	0.0	0.0	0.0
PHB	5245	symbol	H. sapiens	5245	H. sapiens	PHB	prohibitin	GO:2000323 negative regulation of glucocorticoid receptor signaling pathway;GO:2000322 regulation of glucocorticoid receptor signaling pathway;GO:0060766 negative regulation of androgen receptor signaling pathway			Mitochondria;Vesicles(Supported)			(M5928)HALLMARK MYC TARGETS V2; (M5926)HALLMARK MYC TARGETS V1	0.0	0.0	0.0	0.0	0.0	0.0	0.0	0.0	0.0	0.0	0.0	1.0	0.0	0.0	0.0	1.0	0.0	1.0	0.0	0.0
TBC1D3F	84218	symbol	H. sapiens	84218	H. sapiens	TBC1D3F	TBC1 domain family member 3F	GO:0090630 activation of GTPase activity;GO:0043547 positive regulation of GTPase activity;GO:0043087 regulation of GTPase activity			Vesicles(Uncertain)				0.0	0.0	0.0	0.0	0.0	0.0	0.0	0.0	0.0	0.0	0.0	0.0	0.0	0.0	0.0	0.0	0.0	0.0	0.0	0.0
THAP3	90326	symbol	H. sapiens	90326	H. sapiens	THAP3	THAP domain containing 3	GO:0006357 regulation of transcription by RNA polymerase II;GO:0006366 transcription by RNA polymerase II;GO:0006355 regulation of transcription, DNA-templated		Transcription factors/Zinc-coordinating DNA-binding domains	Nucleus(Approved)				0.0	0.0	0.0	0.0	0.0	0.0	0.0	0.0	0.0	0.0	0.0	0.0	0.0	0.0	0.0	0.0	0.0	0.0	0.0	0.0
SNORA41	619569	symbol	H. sapiens	619569	H. sapiens	SNORA41	small nucleolar RNA, H/ACA box 41								0.0	0.0	0.0	0.0	0.0	0.0	0.0	0.0	0.0	0.0	0.0	0.0	0.0	0.0	0.0	0.0	0.0	0.0	0.0	0.0
MKI67	4288	symbol	H. sapiens	4288	H. sapiens	MKI67	marker of proliferation Ki-67	GO:0007088 regulation of mitotic nuclear division;GO:1902275 regulation of chromatin organization;GO:0051983 regulation of chromosome segregation			Nuclear bodies;Nucleoli;Nucleus(Enhanced)			(M5925)HALLMARK E2F TARGETS; (M5901)HALLMARK G2M CHECKPOINT	0.0	0.0	0.0	0.0	1.0	0.0	1.0	0.0	0.0	0.0	0.0	1.0	0.0	0.0	0.0	0.0	0.0	0.0	0.0	0.0
RELCH	57614	symbol	H. sapiens	57614	H. sapiens	RELCH	RAB11 binding and LisH domain, coiled-coil and HEAT repeat containing	GO:0032367 intracellular cholesterol transport;GO:0032366 intracellular sterol transport;GO:0032365 intracellular lipid transport			Cytosol;Microtubule organizing center;Nucleoplasm(Approved)				0.0	0.0	0.0	0.0	0.0	0.0	0.0	0.0	0.0	0.0	0.0	0.0	0.0	0.0	0.0	0.0	0.0	0.0	0.0	0.0
ILKAP	80895	symbol	H. sapiens	80895	H. sapiens	ILKAP	ILK associated serine/threonine phosphatase	GO:0006470 protein dephosphorylation;GO:0016311 dephosphorylation;GO:0006796 phosphate-containing compound metabolic process		Enzymes/ENZYME proteins/Hydrolases	Nucleoplasm(Approved)		(M71)PID ILK PATHWAY		0.0	0.0	0.0	0.0	0.0	0.0	0.0	0.0	0.0	0.0	0.0	0.0	0.0	0.0	0.0	0.0	0.0	0.0	0.0	0.0
NMT1	4836	symbol	H. sapiens	4836	H. sapiens	NMT1	N-myristoyltransferase 1	GO:1900740 positive regulation of protein insertion into mitochondrial membrane involved in apoptotic signaling pathway;GO:1900739 regulation of protein insertion into mitochondrial membrane involved in apoptotic signaling pathway;GO:1901030 positive regulation of mitochondrial outer membrane permeabilization involved in apoptotic signaling pathway		Enzymes/ENZYME proteins/Transferases	Cytosol(Supported)Plasma membrane(Approved)	(1-Methyl-1h-Imidazol-2-Yl)-(3-Methyl-4-{3-[(Pyridin-3-Ylmethyl)-Amino]-Propoxy}-Benzofuran-2-Yl)-Methanone (Glycylpeptide n-tetradecanoyltransferase activity)		(M5905)HALLMARK ADIPOGENESIS; (M5924)HALLMARK MTORC1 SIGNALING; (M5934)HALLMARK XENOBIOTIC METABOLISM	0.0	0.0	0.0	0.0	0.0	0.0	0.0	0.0	0.0	0.0	0.0	1.0	0.0	1.0	0.0	0.0	0.0	0.0	0.0	0.0
SNHG1	23642	symbol	H. sapiens	23642	H. sapiens	SNHG1	small nucleolar RNA host gene 1								0.0	0.0	0.0	0.0	0.0	0.0	0.0	0.0	0.0	0.0	0.0	0.0	0.0	0.0	0.0	0.0	0.0	0.0	0.0	0.0
RBM33	155435	symbol	H. sapiens	155435	H. sapiens	RBM33	RNA binding motif protein 33				Nucleoplasm(Approved)				0.0	0.0	0.0	0.0	0.0	0.0	0.0	0.0	0.0	0.0	0.0	0.0	0.0	0.0	0.0	0.0	0.0	0.0	0.0	0.0
GATC	283459	symbol	H. sapiens	283459	H. sapiens	GATC	glutamyl-tRNA amidotransferase subunit C	GO:0070681 glutaminyl-tRNAGln biosynthesis via transamidation;GO:0043039 tRNA aminoacylation;GO:0006450 regulation of translational fidelity							0.0	0.0	0.0	0.0	0.0	0.0	0.0	0.0	0.0	0.0	1.0	0.0	0.0	0.0	0.0	0.0	0.0	0.0	0.0	1.0
RREB1	6239	symbol	H. sapiens	6239	H. sapiens	RREB1	ras responsive element binding protein 1	GO:1903691 positive regulation of wound healing, spreading of epidermal cells;GO:1903689 regulation of wound healing, spreading of epidermal cells;GO:0033601 positive regulation of mammary gland epithelial cell proliferation		Transcription factors/Zinc-coordinating DNA-binding domains	Nuclear speckles(Supported)Nucleoli fibrillar center(Uncertain)			(M5905)HALLMARK ADIPOGENESIS	0.0	0.0	0.0	0.0	0.0	0.0	0.0	0.0	0.0	0.0	0.0	0.0	0.0	0.0	0.0	0.0	0.0	0.0	0.0	0.0
CCNA2	890	symbol	H. sapiens	890	H. sapiens	CCNA2	cyclin A2	GO:0071373 cellular response to luteinizing hormone stimulus;GO:0071314 cellular response to cocaine;GO:0034699 response to luteinizing hormone			Cytosol;Nucleoplasm(Enhanced)	4-(2,4-Dimethyl-Thiazol-5-Yl)-Pyrimidin-2-Ylamine;6-O-Cyclohexylmethyl Guanine;[4-(2-Amino-4-Methyl-Thiazol-5-Yl)-Pyrimidin-2-Yl]-(3-Nitro-Phenyl)-Amine;4-(2,4-Dimethyl-Thiazol-5-Yl)-Pyrimidin-2-Yl]-(4-Trifluoromethyl-Phenyl)-Amine;4-[(7-OXO-7H-THIAZOLO[5,4-E]INDOL-8-YLMETHYL)-AMINO]-N-PYRIDIN-2-YL-BENZENESULFONAMIDE;N-(3-cyclopropyl-1H-pyrazol-5-yl)-2-(2-naphthyl)acetamide;2-ANILINO-6-CYCLOHEXYL…	(M3686)SA REG CASCADE OF CYCLIN EXPR; (M11)PID PRL SIGNALING EVENTS PATHWAY; (M234)PID IL2 STAT5 PATHWAY	(M5901)HALLMARK G2M CHECKPOINT; (M5926)HALLMARK MYC TARGETS V1	0.0	1.0	1.0	1.0	1.0	0.0	1.0	1.0	0.0	1.0	0.0	1.0	0.0	0.0	1.0	0.0	1.0	0.0	0.0	0.0
PSMC3IP	29893	symbol	H. sapiens	29893	H. sapiens	PSMC3IP	PSMC3 interacting protein	GO:0007131 reciprocal meiotic recombination;GO:0007127 meiosis I;GO:0035825 homologous recombination			Nucleoplasm(Supported)			(M5925)HALLMARK E2F TARGETS	0.0	1.0	0.0	1.0	0.0	0.0	1.0	0.0	0.0	0.0	0.0	0.0	0.0	0.0	0.0	0.0	0.0	0.0	0.0	0.0
PLK4	10733	symbol	H. sapiens	10733	H. sapiens	PLK4	polo like kinase 4	GO:0046601 positive regulation of centriole replication;GO:0098535 de novo centriole assembly involved in multi-ciliated epithelial cell differentiation;GO:0010825 positive regulation of centrosome duplication	Other	Enzymes/{ENZYME proteins/Transferases,Kinases}	Centrosome(Supported)Cytosol(Approved)			(M5928)HALLMARK MYC TARGETS V2; (M5925)HALLMARK E2F TARGETS; (M5907)HALLMARK ESTROGEN RESPONSE LATE	0.0	1.0	0.0	0.0	1.0	0.0	1.0	0.0	1.0	0.0	0.0	1.0	0.0	0.0	0.0	0.0	1.0	0.0	0.0	0.0
PLEKHA8	84725	symbol	H. sapiens	84725	H. sapiens	PLEKHA8	pleckstrin homology domain containing A8	GO:1902389 ceramide 1-phosphate transport;GO:0035621 ER to Golgi ceramide transport;GO:0046836 glycolipid transport			Golgi apparatus(Supported)Nucleoplasm(Approved)				0.0	0.0	0.0	0.0	0.0	0.0	0.0	0.0	0.0	0.0	0.0	0.0	0.0	0.0	0.0	0.0	0.0	0.0	0.0	0.0
NUP58	9818	symbol	H. sapiens	9818	H. sapiens	NUP58	nucleoporin 58	GO:0006409 tRNA export from nucleus;GO:0006110 regulation of glycolytic process;GO:0071431 tRNA-containing ribonucleoprotein complex export from nucleus		Transporters/Transporter channels and pores	Cytosol;Mitochondria;Plasma membrane(Approved)			(M5941)HALLMARK UV RESPONSE UP	1.0	1.0	0.0	0.0	0.0	0.0	0.0	0.0	0.0	0.0	0.0	1.0	1.0	1.0	1.0	0.0	0.0	1.0	0.0	0.0
NSUN5P1	155400	symbol	H. sapiens	155400	H. sapiens	NSUN5P1	NSUN5 pseudogene 1	GO:0032259 methylation;GO:0008152 metabolic process;GO:0008150 biological_process							0.0	0.0	0.0	0.0	0.0	0.0	0.0	0.0	0.0	0.0	0.0	1.0	0.0	0.0	0.0	0.0	0.0	0.0	0.0	0.0
RAN	5901	symbol	H. sapiens	5901	H. sapiens	RAN	RAN, member RAS oncogene family	GO:0035281 pre-miRNA export from nucleus;GO:0000056 ribosomal small subunit export from nucleus;GO:0000055 ribosomal large subunit export from nucleus		Transporters	Nucleus(Uncertain)	Guanosine-5'-Diphosphate (Transcription coactivator activity)	(M140)PID RANBP2 PATHWAY; (M37)PID NFKAPPAB CANONICAL PATHWAY; (M242)PID AURORA A PATHWAY	(M5925)HALLMARK E2F TARGETS; (M5926)HALLMARK MYC TARGETS V1	1.0	1.0	0.0	0.0	0.0	0.0	1.0	0.0	0.0	0.0	1.0	0.0	0.0	1.0	0.0	0.0	0.0	0.0	0.0	0.0
CCNB1	891	symbol	H. sapiens	891	H. sapiens	CCNB1	cyclin B1	GO:0090266 regulation of mitotic cell cycle spindle assembly checkpoint;GO:1905448 positive regulation of mitochondrial ATP synthesis coupled electron transport;GO:2000775 histone H3-S10 phosphorylation involved in chromosome condensation		Transporters/Transporter channels and pores	Cytosol(Enhanced)		(M176)PID FOXM1 PATHWAY; (M129)PID PLK1 PATHWAY; (M136)PID FOXO PATHWAY		1.0	1.0	1.0	0.0	1.0	1.0	1.0	1.0	0.0	1.0	0.0	1.0	1.0	1.0	0.0	0.0	1.0	0.0	0.0	0.0
HNRNPU	3192	symbol	H. sapiens	3192	H. sapiens	HNRNPU	heterogeneous nuclear ribonucleoprotein U	GO:1902425 positive regulation of attachment of mitotic spindle microtubules to kinetochore;GO:0098963 dendritic transport of messenger ribonucleoprotein complex;GO:1902889 protein localization to spindle microtubule			Nucleoplasm(Supported)			(M5941)HALLMARK UV RESPONSE UP; (M5901)HALLMARK G2M CHECKPOINT; (M5926)HALLMARK MYC TARGETS V1	1.0	0.0	0.0	0.0	1.0	1.0	1.0	0.0	1.0	0.0	0.0	1.0	0.0	1.0	1.0	1.0	0.0	1.0	1.0	0.0
NUP205	23165	symbol	H. sapiens	23165	H. sapiens	NUP205	nucleoporin 205	GO:0006409 tRNA export from nucleus;GO:0006110 regulation of glycolytic process;GO:0071431 tRNA-containing ribonucleoprotein complex export from nucleus		Transporters/Transporter channels and pores				(M5925)HALLMARK E2F TARGETS; (M5924)HALLMARK MTORC1 SIGNALING	1.0	1.0	0.0	0.0	0.0	0.0	0.0	0.0	0.0	0.0	0.0	1.0	1.0	1.0	1.0	0.0	0.0	1.0	0.0	0.0
AARS2	57505	symbol	H. sapiens	57505	H. sapiens	AARS2	alanyl-tRNA synthetase 2, mitochondrial	GO:0070143 mitochondrial alanyl-tRNA aminoacylation;GO:0006419 alanyl-tRNA aminoacylation;GO:0070127 tRNA aminoacylation for mitochondrial protein translation		Enzymes/ENZYME proteins/Ligase	Mitochondria(Enhanced)	L-Alanine (Trna binding)			0.0	0.0	0.0	0.0	0.0	0.0	0.0	0.0	0.0	0.0	1.0	0.0	0.0	0.0	0.0	0.0	0.0	0.0	0.0	1.0
ACTG1P20	644961	symbol	H. sapiens	644961	H. sapiens	ACTG1P20	actin gamma 1 pseudogene 20								0.0	0.0	0.0	0.0	0.0	0.0	0.0	0.0	0.0	0.0	0.0	0.0	0.0	0.0	0.0	0.0	0.0	0.0	0.0	0.0
KNTC1	9735	symbol	H. sapiens	9735	H. sapiens	KNTC1	kinetochore associated 1	GO:0007096 regulation of exit from mitosis;GO:0010458 exit from mitosis;GO:0007093 mitotic cell cycle checkpoint			Cytosol;Plasma membrane(Supported)			(M5893)HALLMARK MITOTIC SPINDLE	0.0	1.0	1.0	0.0	1.0	0.0	1.0	1.0	0.0	0.0	0.0	0.0	0.0	0.0	0.0	0.0	1.0	0.0	0.0	0.0
SNORD45C	692085	symbol	H. sapiens	692085	H. sapiens	SNORD45C	small nucleolar RNA, C/D box 45C								0.0	0.0	0.0	0.0	0.0	0.0	0.0	0.0	0.0	0.0	0.0	0.0	0.0	0.0	0.0	0.0	0.0	0.0	0.0	0.0
TPP2	7174	symbol	H. sapiens	7174	H. sapiens	TPP2	tripeptidyl peptidase 2	GO:0000209 protein polyubiquitination;GO:0016567 protein ubiquitination;GO:0032446 protein modification by small protein conjugation		Enzymes/{ENZYME proteins/Hydrolases,Peptidases/Serine-type peptidases}	Cytosol;Nuclear bodies(Supported)				0.0	0.0	0.0	0.0	0.0	0.0	0.0	0.0	0.0	0.0	0.0	0.0	0.0	0.0	0.0	0.0	0.0	0.0	0.0	0.0
SUGP2	10147	symbol	H. sapiens	10147	H. sapiens	SUGP2	SURP and G-patch domain containing 2	GO:0008380 RNA splicing;GO:0006397 mRNA processing;GO:0016071 mRNA metabolic process			Nucleoplasm(Enhanced)Nuclear bodies(Approved)				1.0	0.0	0.0	0.0	0.0	0.0	0.0	0.0	0.0	0.0	0.0	0.0	0.0	0.0	0.0	0.0	0.0	0.0	0.0	0.0
ACAD8	27034	symbol	H. sapiens	27034	H. sapiens	ACAD8	acyl-CoA dehydrogenase family member 8	GO:0006574 valine catabolic process;GO:0006573 valine metabolic process;GO:0009083 branched-chain amino acid catabolic process				Methacrylyl-Coenzyme A (Oxidoreductase activity, acting on the ch-ch group of donors, with a flavin as acceptor);Flavin adenine dinucleotide (Oxidoreductase activity, acting on the ch-ch group of donors, with a flavin as acceptor)			0.0	0.0	0.0	0.0	0.0	0.0	0.0	0.0	0.0	0.0	0.0	0.0	0.0	0.0	0.0	0.0	0.0	0.0	0.0	0.0
BRCC3	79184	symbol	H. sapiens	79184	H. sapiens	BRCC3	BRCA1/BRCA2-containing complex subunit 3	GO:0070537 histone H2A K63-linked deubiquitination;GO:0072425 signal transduction involved in G2 DNA damage checkpoint;GO:0072422 signal transduction involved in DNA damage checkpoint		Enzymes/Peptidases/Metallopeptidases	Nucleoplasm(Supported)				0.0	1.0	1.0	1.0	1.0	0.0	1.0	1.0	0.0	0.0	0.0	1.0	0.0	0.0	1.0	0.0	0.0	0.0	0.0	0.0
HIST1H2AK	8330	gene_synonym	H. sapiens	8330	H. sapiens	H2AC15	H2A clustered histone 15	GO:0006342 chromatin silencing;GO:0045814 negative regulation of gene expression, epigenetic;GO:0045892 negative regulation of transcription, DNA-templated							0.0	0.0	0.0	0.0	0.0	0.0	0.0	0.0	0.0	0.0	0.0	0.0	0.0	1.0	0.0	0.0	0.0	0.0	0.0	0.0
MRRF	92399	symbol	H. sapiens	92399	H. sapiens	MRRF	mitochondrial ribosome recycling factor	GO:0032790 ribosome disassembly;GO:0070126 mitochondrial translational termination;GO:0032988 ribonucleoprotein complex disassembly			Cytokinetic bridge;Microtubules(Approved)				0.0	0.0	0.0	0.0	0.0	0.0	0.0	0.0	0.0	0.0	0.0	0.0	0.0	0.0	0.0	0.0	0.0	0.0	0.0	0.0
INE1	8552	symbol	H. sapiens	8552	H. sapiens	INE1	inactivation escape 1								0.0	0.0	0.0	0.0	0.0	0.0	0.0	0.0	0.0	0.0	0.0	0.0	0.0	0.0	0.0	0.0	0.0	0.0	0.0	0.0
SCARNA27	100124533	symbol	H. sapiens	100124533	H. sapiens	SCARNA27	small Cajal body-specific RNA 27								0.0	0.0	0.0	0.0	0.0	0.0	0.0	0.0	0.0	0.0	0.0	0.0	0.0	0.0	0.0	0.0	0.0	0.0	0.0	0.0
RTTN	25914	symbol	H. sapiens	25914	H. sapiens	RTTN	rotatin	GO:0032053 ciliary basal body organization;GO:0010457 centriole-centriole cohesion;GO:0007099 centriole replication							0.0	0.0	0.0	0.0	0.0	0.0	1.0	0.0	1.0	0.0	0.0	0.0	0.0	0.0	0.0	0.0	0.0	0.0	0.0	0.0
RBM28	55131	symbol	H. sapiens	55131	H. sapiens	RBM28	RNA binding motif protein 28	GO:0008380 RNA splicing;GO:0006397 mRNA processing;GO:0016071 mRNA metabolic process			Nucleoli(Enhanced)				1.0	0.0	0.0	0.0	0.0	0.0	0.0	0.0	0.0	0.0	1.0	0.0	0.0	0.0	0.0	0.0	0.0	0.0	1.0	0.0
TCOF1	6949	symbol	H. sapiens	6949	H. sapiens	TCOF1	treacle ribosome biogenesis factor 1	GO:0014029 neural crest formation;GO:0042790 nucleolar large rRNA transcription by RNA polymerase I;GO:0009303 rRNA transcription			Nucleoli fibrillar center(Enhanced)			(M5928)HALLMARK MYC TARGETS V2	0.0	0.0	0.0	0.0	0.0	0.0	0.0	0.0	0.0	0.0	1.0	0.0	0.0	0.0	0.0	0.0	0.0	0.0	1.0	0.0
UPF3A	65110	symbol	H. sapiens	65110	H. sapiens	UPF3A	UPF3A regulator of nonsense mediated mRNA decay	GO:0000184 nuclear-transcribed mRNA catabolic process, nonsense-mediated decay;GO:0051028 mRNA transport;GO:0000956 nuclear-transcribed mRNA catabolic process			Cytosol;Nucleus;Vesicles(Approved)				1.0	0.0	0.0	0.0	0.0	0.0	0.0	0.0	0.0	0.0	0.0	0.0	0.0	1.0	0.0	0.0	0.0	1.0	0.0	0.0
CPSF4	10898	symbol	H. sapiens	10898	H. sapiens	CPSF4	cleavage and polyadenylation specific factor 4	GO:0046778 modification by virus of host mRNA processing;GO:0039656 modulation by virus of host gene expression;GO:0019054 modulation by virus of host process			Nucleoplasm(Supported)				1.0	0.0	0.0	0.0	0.0	1.0	0.0	0.0	0.0	0.0	1.0	0.0	0.0	1.0	0.0	0.0	0.0	0.0	0.0	1.0
LCTL	197021	symbol	H. sapiens	197021	H. sapiens	LCTL	lactase like	GO:0002089 lens morphogenesis in camera-type eye;GO:0002088 lens development in camera-type eye;GO:0048593 camera-type eye morphogenesis			Endoplasmic reticulum;Plasma membrane(Approved)	2,4-Dihydroxy-7-(Methyloxy)-2h-1,4-Benzoxazin-3(4h)-One (Hydrolase activity, hydrolyzing o-glycosyl compounds);Beta-D-Glucose (Hydrolase activity, hydrolyzing o-glycosyl compounds);Nojirimycine Tetrazole (Hydrolase activity, hydrolyzing o-glycosyl compounds);(2s)-Hydroxy(4-Hydroxyphenyl)Ethanenitrile (Hydrolase activity, hydrolyzing o-glycosyl compounds);PARA-NITROPHENYL 1-THIO-BETA-D-GLUCOPYRANO…			0.0	0.0	0.0	0.0	0.0	0.0	0.0	0.0	0.0	0.0	0.0	0.0	0.0	0.0	0.0	0.0	0.0	0.0	0.0	0.0
ZNF789	285989	symbol	H. sapiens	285989	H. sapiens	ZNF789	zinc finger protein 789	GO:0006355 regulation of transcription, DNA-templated;GO:1903506 regulation of nucleic acid-templated transcription;GO:0006351 transcription, DNA-templated		Transcription factors/Zinc-coordinating DNA-binding domains	Nucleoplasm(Enhanced)				0.0	0.0	0.0	0.0	0.0	0.0	0.0	0.0	0.0	0.0	0.0	0.0	0.0	0.0	0.0	0.0	0.0	0.0	0.0	0.0
RBM15	64783	symbol	H. sapiens	64783	H. sapiens	RBM15	RNA binding motif protein 15	GO:0038163 thrombopoietin-mediated signaling pathway;GO:0007221 positive regulation of transcription of Notch receptor target;GO:0060412 ventricular septum morphogenesis			Nucleoplasm(Enhanced)				1.0	0.0	0.0	0.0	0.0	1.0	0.0	0.0	0.0	0.0	0.0	1.0	0.0	1.0	0.0	0.0	0.0	0.0	0.0	1.0
TADA2A	6871	symbol	H. sapiens	6871	H. sapiens	TADA2A	transcriptional adaptor 2A	GO:0035066 positive regulation of histone acetylation;GO:2000758 positive regulation of peptidyl-lysine acetylation;GO:0035065 regulation of histone acetylation			Nuclear speckles(Approved)				0.0	0.0	0.0	0.0	0.0	0.0	0.0	0.0	0.0	0.0	0.0	1.0	0.0	0.0	0.0	0.0	0.0	0.0	0.0	0.0
CNNM4	26504	symbol	H. sapiens	26504	H. sapiens	CNNM4	cyclin and CBS domain divalent metal cation transport mediator 4	GO:0070166 enamel mineralization;GO:1903830 magnesium ion transmembrane transport;GO:0010960 magnesium ion homeostasis		Transporters	Plasma membrane(Supported)Actin filaments(Uncertain)				0.0	0.0	0.0	0.0	0.0	0.0	0.0	0.0	0.0	0.0	0.0	0.0	0.0	0.0	0.0	0.0	0.0	0.0	0.0	0.0
SNORD88C	692204	symbol	H. sapiens	692204	H. sapiens	SNORD88C	small nucleolar RNA, C/D box 88C								0.0	0.0	0.0	0.0	0.0	0.0	0.0	0.0	0.0	0.0	0.0	0.0	0.0	0.0	0.0	0.0	0.0	0.0	0.0	0.0
TFAP2A-AS1	100130275	symbol	H. sapiens	100130275	H. sapiens	TFAP2A-AS1	TFAP2A antisense RNA 1								0.0	0.0	0.0	0.0	0.0	0.0	0.0	0.0	0.0	0.0	0.0	0.0	0.0	0.0	0.0	0.0	0.0	0.0	0.0	0.0
MCM4	4173	symbol	H. sapiens	4173	H. sapiens	MCM4	minichromosome maintenance complex component 4	GO:1902975 mitotic DNA replication initiation;GO:0006267 pre-replicative complex assembly involved in nuclear cell cycle DNA replication;GO:1902315 nuclear cell cycle DNA replication initiation		Enzymes/ENZYME proteins/Hydrolases	Nucleoplasm(Enhanced)		(M195)PID CMYB PATHWAY	(M5928)HALLMARK MYC TARGETS V2; (M5925)HALLMARK E2F TARGETS; (M5924)HALLMARK MTORC1 SIGNALING	0.0	1.0	1.0	1.0	1.0	0.0	0.0	0.0	0.0	0.0	0.0	0.0	1.0	0.0	0.0	0.0	0.0	0.0	0.0	0.0
WDR12	55759	symbol	H. sapiens	55759	H. sapiens	WDR12	WD repeat domain 12	GO:0000463 maturation of LSU-rRNA from tricistronic rRNA transcript (SSU-rRNA, 5.8S rRNA, LSU-rRNA);GO:0000466 maturation of 5.8S rRNA from tricistronic rRNA transcript (SSU-rRNA, 5.8S rRNA, LSU-rRNA);GO:0000470 maturation of LSU-rRNA			Cytosol;Nucleoli;Plasma membrane(Approved)				1.0	0.0	0.0	0.0	0.0	0.0	0.0	0.0	0.0	0.0	1.0	0.0	0.0	0.0	0.0	0.0	0.0	0.0	0.0	0.0
RDM1	201299	symbol	H. sapiens	201299	H. sapiens	RDM1	RAD52 motif containing 1				Cytosol;Nucleoli(Supported)				0.0	0.0	0.0	0.0	0.0	0.0	0.0	0.0	0.0	0.0	0.0	0.0	0.0	0.0	0.0	0.0	0.0	0.0	0.0	0.0
ANLN	54443	symbol	H. sapiens	54443	H. sapiens	ANLN	anillin actin binding protein	GO:1904172 positive regulation of bleb assembly;GO:1904498 protein localization to mitotic actomyosin contractile ring;GO:1904170 regulation of bleb assembly			Nucleoplasm(Enhanced)Midbody(Approved)			(M5893)HALLMARK MITOTIC SPINDLE	0.0	0.0	0.0	0.0	1.0	0.0	1.0	0.0	0.0	0.0	0.0	0.0	0.0	0.0	0.0	0.0	0.0	0.0	0.0	0.0
CCDC150	284992	symbol	H. sapiens	284992	H. sapiens	CCDC150	coiled-coil domain containing 150				Nucleoplasm(Approved)				0.0	0.0	0.0	0.0	0.0	0.0	0.0	0.0	0.0	0.0	0.0	0.0	0.0	0.0	0.0	0.0	0.0	0.0	0.0	0.0
CHAF1A	10036	symbol	H. sapiens	10036	H. sapiens	CHAF1A	chromatin assembly factor 1 subunit A	GO:0006335 DNA replication-dependent nucleosome assembly;GO:0034723 DNA replication-dependent nucleosome organization;GO:0006334 nucleosome assembly			Nucleus(Supported)Cytosol(Uncertain)			(M5901)HALLMARK G2M CHECKPOINT	0.0	0.0	1.0	1.0	0.0	0.0	0.0	0.0	0.0	0.0	0.0	0.0	1.0	0.0	0.0	0.0	0.0	0.0	0.0	0.0
MZT1	440145	symbol	H. sapiens	440145	H. sapiens	MZT1	mitotic spindle organizing protein 1	GO:0051415 microtubule nucleation by interphase microtubule organizing center;GO:0051418 microtubule nucleation by microtubule organizing center;GO:0033566 gamma-tubulin complex localization							1.0	1.0	0.0	0.0	0.0	0.0	1.0	0.0	0.0	0.0	0.0	0.0	0.0	0.0	0.0	0.0	1.0	0.0	0.0	0.0
PAXBP1	94104	symbol	H. sapiens	94104	H. sapiens	PAXBP1	PAX3 and PAX7 binding protein 1	GO:0014842 regulation of skeletal muscle satellite cell proliferation;GO:0014841 skeletal muscle satellite cell proliferation;GO:0014857 regulation of skeletal muscle cell proliferation			Cytosol;Nucleoplasm(Approved)				1.0	0.0	0.0	0.0	0.0	0.0	0.0	0.0	0.0	0.0	0.0	1.0	0.0	0.0	0.0	0.0	0.0	0.0	0.0	0.0
XPO1	7514	symbol	H. sapiens	7514	H. sapiens	XPO1	exportin 1	GO:0000056 ribosomal small subunit export from nucleus;GO:0000055 ribosomal large subunit export from nucleus;GO:0000054 ribosomal subunit export from nucleus		Transporters/Transporter channels and pores	Cytosol;Nuclear membrane;Nucleoplasm;Vesicles(Enhanced)		(M140)PID RANBP2 PATHWAY; (M37)PID NFKAPPAB CANONICAL PATHWAY; (M30)PID HDAC CLASSII PATHWAY	(M5925)HALLMARK E2F TARGETS; (M5901)HALLMARK G2M CHECKPOINT; (M5926)HALLMARK MYC TARGETS V1	1.0	1.0	1.0	0.0	1.0	1.0	1.0	0.0	1.0	0.0	1.0	0.0	0.0	1.0	0.0	0.0	1.0	1.0	0.0	0.0
MMS22L	253714	symbol	H. sapiens	253714	H. sapiens	MMS22L	MMS22 like, DNA repair protein	GO:0031297 replication fork processing;GO:0045005 DNA-dependent DNA replication maintenance of fidelity;GO:0000724 double-strand break repair via homologous recombination			Nucleoplasm(Supported)			(M5925)HALLMARK E2F TARGETS	0.0	0.0	1.0	1.0	0.0	0.0	0.0	0.0	0.0	0.0	0.0	0.0	0.0	0.0	0.0	0.0	0.0	0.0	0.0	0.0
RCC1	1104	symbol	H. sapiens	1104	H. sapiens	RCC1	regulator of chromosome condensation 1	GO:1901673 regulation of mitotic spindle assembly;GO:0031291 Ran protein signal transduction;GO:0090169 regulation of spindle assembly			Nuclear membrane;Nucleus(Supported)		(M66)PID MYC ACTIV PATHWAY		0.0	1.0	1.0	0.0	1.0	0.0	1.0	0.0	1.0	0.0	0.0	0.0	0.0	1.0	0.0	0.0	0.0	0.0	0.0	0.0
HIST1H2AB	8335	gene_synonym	H. sapiens	8335	H. sapiens	H2AC4	H2A clustered histone 4	GO:0006342 chromatin silencing;GO:0045814 negative regulation of gene expression, epigenetic;GO:0045892 negative regulation of transcription, DNA-templated							0.0	1.0	0.0	1.0	0.0	0.0	0.0	0.0	0.0	0.0	0.0	0.0	1.0	1.0	0.0	1.0	0.0	0.0	0.0	0.0
GGCT	79017	symbol	H. sapiens	79017	H. sapiens	GGCT	gamma-glutamylcyclotransferase	GO:0006750 glutathione biosynthetic process;GO:0019184 nonribosomal peptide biosynthetic process;GO:0001836 release of cytochrome c from mitochondria		Enzymes/ENZYME proteins/Transferases					0.0	0.0	0.0	0.0	0.0	0.0	0.0	0.0	0.0	0.0	0.0	0.0	0.0	0.0	0.0	0.0	0.0	0.0	0.0	0.0
CHCHD3	54927	symbol	H. sapiens	54927	H. sapiens	CHCHD3	coiled-coil-helix-coiled-coil-helix domain containing 3	GO:0042407 cristae formation;GO:0008053 mitochondrial fusion;GO:0007007 inner mitochondrial membrane organization			Mitochondria(Supported)				0.0	0.0	0.0	0.0	0.0	0.0	0.0	0.0	0.0	0.0	0.0	0.0	0.0	0.0	0.0	0.0	0.0	0.0	0.0	0.0
H2AFZ	3015	gene_synonym	H. sapiens	3015	H. sapiens	H2AZ1	H2A.Z variant histone 1	GO:0071392 cellular response to estradiol stimulus;GO:0006342 chromatin silencing;GO:0032355 response to estradiol			Nucleoplasm(Supported)		(M195)PID CMYB PATHWAY	(M5935)HALLMARK FATTY ACID METABOLISM; (M5925)HALLMARK E2F TARGETS; (M5901)HALLMARK G2M CHECKPOINT	0.0	1.0	0.0	1.0	0.0	0.0	0.0	0.0	0.0	0.0	0.0	0.0	1.0	1.0	0.0	1.0	0.0	0.0	0.0	0.0
CDCA2	157313	symbol	H. sapiens	157313	H. sapiens	CDCA2	cell division cycle associated 2	GO:0035307 positive regulation of protein dephosphorylation;GO:0035306 positive regulation of dephosphorylation;GO:0035304 regulation of protein dephosphorylation			Nucleoplasm(Enhanced)				0.0	0.0	0.0	0.0	0.0	0.0	1.0	0.0	0.0	0.0	0.0	0.0	0.0	0.0	0.0	0.0	0.0	0.0	0.0	0.0
TGDS	23483	symbol	H. sapiens	23483	H. sapiens	TGDS	TDP-glucose 4,6-dehydratase	GO:0009225 nucleotide-sugar metabolic process;GO:0055086 nucleobase-containing small molecule metabolic process;GO:1901135 carbohydrate derivative metabolic process		Enzymes/ENZYME proteins/Lyases	Cleavage furrow;Intermediate filaments;Nucleoli;Nucleus(Approved)				0.0	0.0	0.0	0.0	0.0	0.0	0.0	0.0	0.0	0.0	0.0	0.0	0.0	0.0	0.0	0.0	0.0	0.0	0.0	0.0
HCFC1	3054	symbol	H. sapiens	3054	H. sapiens	HCFC1	host cell factor C1	GO:0019046 release from viral latency;GO:0019045 latent virus replication;GO:0043982 histone H4-K8 acetylation			Mitochondria;Nucleoplasm(Supported)		(M5883)NABA SECRETED FACTORS; (M5885)NABA MATRISOME ASSOCIATED; (M5889)NABA MATRISOME		0.0	0.0	0.0	0.0	1.0	0.0	0.0	0.0	0.0	0.0	0.0	1.0	0.0	0.0	0.0	0.0	0.0	0.0	0.0	0.0
HAUS6	54801	symbol	H. sapiens	54801	H. sapiens	HAUS6	HAUS augmin like complex subunit 6	GO:0097711 ciliary basal body-plasma membrane docking;GO:0010389 regulation of G2/M transition of mitotic cell cycle;GO:0007098 centrosome cycle			Microtubule organizing center(Supported)Cytosol;Nuclear speckles(Approved)				0.0	1.0	0.0	0.0	1.0	0.0	1.0	0.0	1.0	0.0	0.0	0.0	0.0	0.0	0.0	0.0	1.0	0.0	0.0	0.0
UHRF1	29128	symbol	H. sapiens	29128	H. sapiens	UHRF1	ubiquitin like with PHD and ring finger domains 1	GO:2000373 positive regulation of DNA topoisomerase (ATP-hydrolyzing) activity;GO:2000371 regulation of DNA topoisomerase (ATP-hydrolyzing) activity;GO:0010912 positive regulation of isomerase activity		Enzymes/ENZYME proteins/Transferases	Nucleoplasm(Supported)				0.0	0.0	0.0	1.0	0.0	0.0	0.0	0.0	0.0	0.0	0.0	1.0	0.0	0.0	0.0	0.0	0.0	0.0	1.0	0.0
PURPL	643401	symbol	H. sapiens	643401	H. sapiens	PURPL	p53 upregulated regulator of p53 levels								0.0	0.0	0.0	0.0	0.0	0.0	0.0	0.0	0.0	0.0	0.0	0.0	0.0	0.0	0.0	0.0	0.0	0.0	0.0	0.0
DIAPH3	81624	symbol	H. sapiens	81624	H. sapiens	DIAPH3	diaphanous related formin 3	GO:0030041 actin filament polymerization;GO:0008154 actin polymerization or depolymerization;GO:0051258 protein polymerization			Microtubules;Plasma membrane(Supported)		(M81)PID CDC42 PATHWAY; (M164)PID ERBB1 DOWNSTREAM PATHWAY	(M5925)HALLMARK E2F TARGETS	0.0	0.0	0.0	0.0	0.0	0.0	0.0	0.0	0.0	0.0	0.0	0.0	0.0	0.0	0.0	0.0	0.0	0.0	0.0	0.0
CCAR1	55749	symbol	H. sapiens	55749	H. sapiens	CCAR1	cell division cycle and apoptosis regulator 1	GO:0000398 mRNA splicing, via spliceosome;GO:0030335 positive regulation of cell migration;GO:0000377 RNA splicing, via transesterification reactions with bulged adenosine as nucleophile			Golgi apparatus;Nucleoplasm(Supported)				1.0	0.0	0.0	0.0	0.0	0.0	0.0	0.0	0.0	0.0	0.0	0.0	0.0	0.0	0.0	0.0	0.0	0.0	0.0	0.0
CEP83	51134	symbol	H. sapiens	51134	H. sapiens	CEP83	centrosomal protein 83	GO:0071539 protein localization to centrosome;GO:0051660 establishment of centrosome localization;GO:1905508 protein localization to microtubule organizing center			Golgi apparatus;Nucleus(Approved)				0.0	0.0	0.0	0.0	0.0	0.0	1.0	0.0	0.0	0.0	0.0	0.0	0.0	0.0	0.0	0.0	1.0	0.0	0.0	0.0
SDHB	6390	symbol	H. sapiens	6390	H. sapiens	SDHB	succinate dehydrogenase complex iron sulfur subunit B	GO:0006105 succinate metabolic process;GO:0006099 tricarboxylic acid cycle;GO:0006101 citrate metabolic process		Citric acid cycle related proteins;Enzymes/ENZYME proteins/Oxidoreductases	Mitochondria(Supported)Nucleoplasm;Plasma membrane(Uncertain)	Succinic acid (Ubiquinone binding);2-Hexyloxy-6-Hydroxymethyl-Tetrahydro-Pyran-3,4,5-Triol (Ubiquinone binding);UBIQUINONE-1 (Ubiquinone binding)		(M5905)HALLMARK ADIPOGENESIS; (M5936)HALLMARK OXIDATIVE PHOSPHORYLATION	0.0	0.0	0.0	0.0	0.0	0.0	0.0	0.0	0.0	0.0	0.0	0.0	0.0	0.0	0.0	0.0	0.0	0.0	0.0	0.0
NCL	4691	symbol	H. sapiens	4691	H. sapiens	NCL	nucleolin	GO:1901838 positive regulation of transcription of nucleolar large rRNA by RNA polymerase I;GO:1901836 regulation of transcription of nucleolar large rRNA by RNA polymerase I;GO:0048026 positive regulation of mRNA splicing, via spliceosome			Nucleoli(Enhanced)Nucleus(Supported)		(M14)PID AURORA B PATHWAY; (M174)PID UPA UPAR PATHWAY; (M105)PID TELOMERASE PATHWAY	(M5901)HALLMARK G2M CHECKPOINT	1.0	0.0	0.0	0.0	0.0	1.0	0.0	0.0	0.0	0.0	1.0	0.0	0.0	0.0	0.0	0.0	0.0	0.0	1.0	0.0
NOP2	4839	symbol	H. sapiens	4839	H. sapiens	NOP2	NOP2 nucleolar protein	GO:0070475 rRNA base methylation;GO:0031167 rRNA methylation;GO:0000027 ribosomal large subunit assembly			Nucleoli(Supported)			(M5928)HALLMARK MYC TARGETS V2; (M5947)HALLMARK IL2 STAT5 SIGNALING	1.0	0.0	0.0	0.0	0.0	0.0	0.0	0.0	0.0	1.0	1.0	1.0	0.0	0.0	0.0	1.0	0.0	0.0	0.0	1.0
MELK	9833	symbol	H. sapiens	9833	H. sapiens	MELK	maternal embryonic leucine zipper kinase	GO:0008631 intrinsic apoptotic signaling pathway in response to oxidative stress;GO:0036473 cell death in response to oxidative stress;GO:0000086 G2/M transition of mitotic cell cycle	CAMK Ser/Thr protein kinase family	Enzymes/{ENZYME proteins/Transferases,Kinases/CAMK Ser/Thr protein kinases}				(M5925)HALLMARK E2F TARGETS	0.0	0.0	0.0	0.0	1.0	0.0	0.0	0.0	0.0	0.0	0.0	0.0	0.0	0.0	0.0	0.0	0.0	0.0	0.0	0.0
SNORA5C	677796	symbol	H. sapiens	677796	H. sapiens	SNORA5C	small nucleolar RNA, H/ACA box 5C								0.0	0.0	0.0	0.0	0.0	0.0	0.0	0.0	0.0	0.0	0.0	0.0	0.0	0.0	0.0	0.0	0.0	0.0	0.0	0.0
DNMT1	1786	symbol	H. sapiens	1786	H. sapiens	DNMT1	DNA methyltransferase 1	GO:1905931 negative regulation of vascular smooth muscle cell differentiation involved in phenotypic switching;GO:1905916 negative regulation of cell differentiation involved in phenotypic switching;GO:1905930 regulation of vascular smooth muscle cell differentiation involved in phenotypic switching		Enzymes/ENZYME proteins/Transferases;Transcription factors/Zinc-coordinating DNA-binding domains	Nucleoplasm(Enhanced)	Azacitidine (Zinc ion binding);Procainamide (Zinc ion binding);Flucytosine (Zinc ion binding);Decitabine (Zinc ion binding)	(M279)PID RB 1PATHWAY	(M5925)HALLMARK E2F TARGETS	0.0	0.0	0.0	0.0	0.0	0.0	0.0	1.0	0.0	0.0	0.0	1.0	0.0	1.0	1.0	0.0	0.0	0.0	0.0	0.0
TTLL4	9654	symbol	H. sapiens	9654	H. sapiens	TTLL4	tubulin tyrosine ligase like 4	GO:0018095 protein polyglutamylation;GO:0018200 peptidyl-glutamic acid modification;GO:0018193 peptidyl-amino acid modification			Mitochondria(Approved)				0.0	0.0	0.0	0.0	0.0	0.0	0.0	0.0	0.0	0.0	0.0	0.0	0.0	0.0	0.0	0.0	0.0	0.0	0.0	0.0
INCENP	3619	symbol	H. sapiens	3619	H. sapiens	INCENP	inner centromere protein	GO:0051257 meiotic spindle midzone assembly;GO:0010032 meiotic chromosome condensation;GO:0051255 spindle midzone assembly			Midbody;Nuclear bodies;Nucleus(Supported)	N~6~-cyclohexyl-N~2~-(4-morpholin-4-ylphenyl)-9H-purine-2,6-diamine	(M14)PID AURORA B PATHWAY; (M129)PID PLK1 PATHWAY; (M223)PID BETA CATENIN NUC PATHWAY	(M5893)HALLMARK MITOTIC SPINDLE; (M5901)HALLMARK G2M CHECKPOINT	0.0	1.0	1.0	0.0	1.0	0.0	1.0	0.0	0.0	0.0	0.0	1.0	1.0	1.0	0.0	0.0	1.0	0.0	0.0	0.0
SNORA38B	100124536	symbol	H. sapiens	100124536	H. sapiens	SNORA38B	small nucleolar RNA, H/ACA box 38B								0.0	0.0	0.0	0.0	0.0	0.0	0.0	0.0	0.0	0.0	0.0	0.0	0.0	0.0	0.0	0.0	0.0	0.0	0.0	0.0
ACYP1	97	symbol	H. sapiens	97	H. sapiens	ACYP1	acylphosphatase 1	GO:0006796 phosphate-containing compound metabolic process;GO:0006793 phosphorus metabolic process;GO:0044237 cellular metabolic process		Enzymes/ENZYME proteins/Hydrolases	Cytosol;Nucleus(Approved)				0.0	0.0	0.0	0.0	0.0	0.0	0.0	0.0	0.0	0.0	0.0	0.0	0.0	0.0	0.0	0.0	0.0	0.0	0.0	0.0
WDR62	284403	symbol	H. sapiens	284403	H. sapiens	WDR62	WD repeat domain 62	GO:0007099 centriole replication;GO:0021987 cerebral cortex development;GO:0051298 centrosome duplication			Cytosol(Enhanced)Microtubule organizing center(Supported)				0.0	0.0	0.0	0.0	0.0	0.0	1.0	0.0	1.0	0.0	0.0	0.0	0.0	0.0	0.0	0.0	0.0	0.0	0.0	0.0
EDC4	23644	symbol	H. sapiens	23644	H. sapiens	EDC4	enhancer of mRNA decapping 4	GO:0031087 deadenylation-independent decapping of nuclear-transcribed mRNA;GO:0031086 nuclear-transcribed mRNA catabolic process, deadenylation-independent decay;GO:0043928 exonucleolytic nuclear-transcribed mRNA catabolic process involved in deadenylation-dependent decay			Cytoplasmic bodies(Enhanced)Nucleoplasm(Supported)			(M5922)HALLMARK UNFOLDED PROTEIN RESPONSE	1.0	0.0	0.0	0.0	0.0	0.0	0.0	0.0	0.0	0.0	0.0	0.0	0.0	0.0	0.0	0.0	0.0	1.0	0.0	0.0
DLD	1738	symbol	H. sapiens	1738	H. sapiens	DLD	dihydrolipoamide dehydrogenase	GO:0061732 mitochondrial acetyl-CoA biosynthetic process from pyruvate;GO:0006086 acetyl-CoA biosynthetic process from pyruvate;GO:0006554 lysine catabolic process		Citric acid cycle related proteins;Enzymes/ENZYME proteins/Oxidoreductases	Mitochondria(Supported)	NADH (Nad binding);Flavin adenine dinucleotide (Nad binding)	(M3721)ST JNK MAPK PATHWAY	(M5935)HALLMARK FATTY ACID METABOLISM; (M5905)HALLMARK ADIPOGENESIS; (M5936)HALLMARK OXIDATIVE PHOSPHORYLATION	0.0	0.0	0.0	0.0	0.0	0.0	0.0	0.0	0.0	0.0	0.0	0.0	0.0	1.0	0.0	0.0	0.0	0.0	0.0	0.0
ORC1	4998	symbol	H. sapiens	4998	H. sapiens	ORC1	origin recognition complex subunit 1	GO:0033314 mitotic DNA replication checkpoint;GO:0044818 mitotic G2/M transition checkpoint;GO:0000083 regulation of transcription involved in G1/S transition of mitotic cell cycle			Nucleus(Supported)Cytosol;Plasma membrane(Approved)		(M40)PID E2F PATHWAY		0.0	1.0	1.0	0.0	1.0	0.0	0.0	1.0	0.0	0.0	0.0	0.0	0.0	0.0	0.0	0.0	0.0	0.0	0.0	0.0
COPS7B	64708	symbol	H. sapiens	64708	H. sapiens	COPS7B	COP9 signalosome subunit 7B	GO:0000715 nucleotide-excision repair, DNA damage recognition;GO:0010387 COP9 signalosome assembly;GO:0000338 protein deneddylation			Nucleoplasm(Supported)				0.0	0.0	0.0	1.0	0.0	0.0	0.0	0.0	0.0	0.0	0.0	0.0	0.0	0.0	0.0	0.0	0.0	0.0	0.0	0.0
EXOSC3	51010	symbol	H. sapiens	51010	H. sapiens	EXOSC3	exosome component 3	GO:0045830 positive regulation of isotype switching;GO:0071049 nuclear retention of pre-mRNA with aberrant 3'-ends at the site of transcription;GO:0045191 regulation of isotype switching			Nucleoplasm(Supported)				1.0	0.0	0.0	1.0	0.0	1.0	0.0	0.0	0.0	0.0	1.0	0.0	0.0	0.0	1.0	1.0	0.0	1.0	0.0	1.0
PDF	64146	symbol	H. sapiens	64146	H. sapiens	PDF	peptide deformylase, mitochondrial	GO:0018206 peptidyl-methionine modification;GO:0031365 N-terminal protein amino acid modification;GO:0008284 positive regulation of cell proliferation		Enzymes/ENZYME proteins/Hydrolases	Mitochondria;Nucleoplasm(Approved)	2-[(Formyl-Hydroxy-Amino)-Methyl]-Heptanoic Acid [1-(2-Hydroxymethyl-Pyrrolidine-1-Carbonyl)-2-Methyl-Propyl]-Amide (Peptide deformylase activity);Bb-3497 (Peptide deformylase activity)			0.0	0.0	0.0	0.0	0.0	0.0	0.0	0.0	0.0	0.0	0.0	0.0	0.0	0.0	0.0	0.0	0.0	0.0	0.0	0.0
DIS3	22894	symbol	H. sapiens	22894	H. sapiens	DIS3	DIS3 homolog, exosome endoribonuclease and 3'-5' exoribonuclease	GO:0043928 exonucleolytic nuclear-transcribed mRNA catabolic process involved in deadenylation-dependent decay;GO:0071034 CUT catabolic process;GO:0000291 nuclear-transcribed mRNA catabolic process, exonucleolytic			Cytosol;Nucleus(Supported)				1.0	0.0	0.0	0.0	0.0	1.0	0.0	0.0	0.0	0.0	1.0	0.0	0.0	0.0	0.0	0.0	0.0	1.0	0.0	0.0
SNORA50C	677842	symbol	H. sapiens	677842	H. sapiens	SNORA50C	small nucleolar RNA, H/ACA box 50C								0.0	0.0	0.0	0.0	0.0	0.0	0.0	0.0	0.0	0.0	0.0	0.0	0.0	0.0	0.0	0.0	0.0	0.0	0.0	0.0
DBF4B	80174	symbol	H. sapiens	80174	H. sapiens	DBF4B	DBF4 zinc finger B	GO:0010571 positive regulation of nuclear cell cycle DNA replication;GO:0033262 regulation of nuclear cell cycle DNA replication;GO:0010971 positive regulation of G2/M transition of mitotic cell cycle			Nucleus(Supported)				0.0	0.0	1.0	0.0	1.0	0.0	0.0	0.0	0.0	0.0	0.0	0.0	0.0	0.0	1.0	0.0	0.0	0.0	0.0	0.0
SH3GL1P1	6458	symbol	H. sapiens	6458	H. sapiens	SH3GL1P1	SH3 domain containing GRB2 like 1, endophilin A2 pseudogene 1								0.0	0.0	0.0	0.0	0.0	0.0	0.0	0.0	0.0	0.0	0.0	0.0	0.0	0.0	0.0	0.0	0.0	0.0	0.0	0.0
ATG16L1	55054	symbol	H. sapiens	55054	H. sapiens	ATG16L1	autophagy related 16 like 1	GO:0039689 negative stranded viral RNA replication;GO:0039694 viral RNA genome replication;GO:0019079 viral genome replication			Cytosol(Approved)				0.0	0.0	0.0	0.0	0.0	0.0	0.0	0.0	0.0	0.0	0.0	0.0	0.0	0.0	0.0	0.0	0.0	0.0	0.0	0.0
ATP5MC3	518	symbol	H. sapiens	518	H. sapiens	ATP5MC3	ATP synthase membrane subunit c locus 3	GO:0042776 mitochondrial ATP synthesis coupled proton transport;GO:0015986 ATP synthesis coupled proton transport;GO:0042407 cristae formation						(M5936)HALLMARK OXIDATIVE PHOSPHORYLATION	0.0	0.0	0.0	0.0	0.0	0.0	0.0	0.0	0.0	0.0	0.0	0.0	0.0	0.0	0.0	0.0	0.0	0.0	0.0	0.0
PUS1	80324	symbol	H. sapiens	80324	H. sapiens	PUS1	pseudouridine synthase 1	GO:0070902 mitochondrial tRNA pseudouridine synthesis;GO:0070900 mitochondrial tRNA modification;GO:0031119 tRNA pseudouridine synthesis		Enzymes/ENZYME proteins/Isomerase	Mitochondria;Nucleus(Supported)			(M5928)HALLMARK MYC TARGETS V2; (M5947)HALLMARK IL2 STAT5 SIGNALING	1.0	0.0	0.0	0.0	0.0	0.0	0.0	0.0	0.0	0.0	1.0	0.0	0.0	1.0	0.0	1.0	0.0	0.0	0.0	1.0
SLC25A22	79751	symbol	H. sapiens	79751	H. sapiens	SLC25A22	solute carrier family 25 member 22	GO:0070778 L-aspartate transmembrane transport;GO:0015810 aspartate transmembrane transport;GO:0015813 L-glutamate transmembrane transport		Transporters/Electrochemical Potential-driven transporters	Mitochondria;Nucleoplasm(Enhanced)	L-Glutamic Acid (Symporter activity)			0.0	0.0	0.0	0.0	0.0	0.0	0.0	0.0	0.0	0.0	0.0	0.0	0.0	0.0	0.0	0.0	0.0	0.0	0.0	0.0
GSTCD	79807	symbol	H. sapiens	79807	H. sapiens	GSTCD	glutathione S-transferase C-terminal domain containing	GO:0008150 biological_process			Nucleus(Supported)				0.0	0.0	0.0	0.0	0.0	0.0	0.0	0.0	0.0	0.0	0.0	0.0	0.0	0.0	0.0	0.0	0.0	0.0	0.0	0.0
CARMIL1	55604	symbol	H. sapiens	55604	H. sapiens	CARMIL1	capping protein regulator and myosin 1 linker 1	GO:2000813 negative regulation of barbed-end actin filament capping;GO:0051638 barbed-end actin filament uncapping;GO:2000812 regulation of barbed-end actin filament capping			Cytosol(Supported)				0.0	0.0	0.0	0.0	0.0	0.0	0.0	0.0	1.0	0.0	0.0	1.0	0.0	0.0	0.0	0.0	0.0	0.0	0.0	0.0
MRPL16	54948	symbol	H. sapiens	54948	H. sapiens	MRPL16	mitochondrial ribosomal protein L16	GO:0070126 mitochondrial translational termination;GO:0070125 mitochondrial translational elongation;GO:0006415 translational termination		Ribosomal proteins					0.0	0.0	0.0	0.0	0.0	0.0	0.0	0.0	0.0	0.0	0.0	0.0	0.0	0.0	0.0	0.0	0.0	0.0	0.0	0.0
EME2	197342	symbol	H. sapiens	197342	H. sapiens	EME2	essential meiotic structure-specific endonuclease subunit 2	GO:0031573 intra-S DNA damage checkpoint;GO:0000712 resolution of meiotic recombination intermediates;GO:0051307 meiotic chromosome separation							0.0	0.0	1.0	1.0	1.0	0.0	1.0	1.0	0.0	0.0	0.0	0.0	0.0	0.0	0.0	0.0	0.0	0.0	0.0	0.0
ZNF169	169841	symbol	H. sapiens	169841	H. sapiens	ZNF169	zinc finger protein 169	GO:0006355 regulation of transcription, DNA-templated;GO:1903506 regulation of nucleic acid-templated transcription;GO:0006351 transcription, DNA-templated		Transcription factors/Zinc-coordinating DNA-binding domains	Cytosol;Nuclear speckles(Approved)				0.0	0.0	0.0	0.0	0.0	0.0	0.0	0.0	0.0	0.0	0.0	0.0	0.0	0.0	0.0	0.0	0.0	0.0	0.0	0.0
RECQL4	9401	symbol	H. sapiens	9401	H. sapiens	RECQL4	RecQ like helicase 4	GO:0061820 telomeric D-loop disassembly;GO:0090657 telomeric loop disassembly;GO:0000733 DNA strand renaturation			Nucleus(Enhanced)				0.0	0.0	1.0	1.0	0.0	0.0	0.0	0.0	0.0	0.0	0.0	0.0	1.0	0.0	0.0	1.0	0.0	0.0	0.0	0.0
TNPO2	30000	symbol	H. sapiens	30000	H. sapiens	TNPO2	transportin 2	GO:0006606 protein import into nucleus;GO:0051170 import into nucleus;GO:0017038 protein import		Transporters/Transporter channels and pores	Nucleoli;Nucleus(Approved)			(M5901)HALLMARK G2M CHECKPOINT	1.0	0.0	0.0	0.0	0.0	0.0	0.0	0.0	0.0	0.0	0.0	0.0	0.0	0.0	0.0	0.0	0.0	0.0	0.0	0.0
SNHG12	85028	symbol	H. sapiens	85028	H. sapiens	SNHG12	small nucleolar RNA host gene 12								0.0	0.0	0.0	0.0	0.0	0.0	0.0	0.0	0.0	0.0	0.0	0.0	0.0	0.0	0.0	0.0	0.0	0.0	0.0	0.0
CNOT1	23019	symbol	H. sapiens	23019	H. sapiens	CNOT1	CCR4-NOT transcription complex subunit 1	GO:0006977 DNA damage response, signal transduction by p53 class mediator resulting in cell cycle arrest;GO:0060213 positive regulation of nuclear-transcribed mRNA poly(A) tail shortening;GO:0033147 negative regulation of intracellular estrogen receptor signaling pathway			Cytosol(Supported)				1.0	0.0	1.0	0.0	1.0	1.0	0.0	1.0	1.0	1.0	1.0	1.0	0.0	1.0	0.0	0.0	0.0	1.0	0.0	0.0
CACTIN	58509	symbol	H. sapiens	58509	H. sapiens	CACTIN	cactin, spliceosome C complex subunit	GO:0031665 negative regulation of lipopolysaccharide-mediated signaling pathway;GO:0034122 negative regulation of toll-like receptor signaling pathway;GO:0060339 negative regulation of type I interferon-mediated signaling pathway			Nuclear speckles;Nucleoplasm(Supported)Cytosol(Uncertain)				1.0	0.0	0.0	0.0	0.0	0.0	0.0	0.0	0.0	0.0	0.0	0.0	0.0	0.0	0.0	0.0	0.0	0.0	0.0	0.0
MCM3AP	8888	symbol	H. sapiens	8888	H. sapiens	MCM3AP	minichromosome maintenance complex component 3 associated protein	GO:0016973 poly(A)+ mRNA export from nucleus;GO:0016446 somatic hypermutation of immunoglobulin genes;GO:0006406 mRNA export from nucleus		Transporters/Transporter channels and pores	Cytosol;Nuclear membrane;Nucleus(Supported)				1.0	0.0	0.0	0.0	0.0	0.0	0.0	0.0	0.0	0.0	0.0	1.0	0.0	0.0	0.0	0.0	0.0	0.0	0.0	0.0
LOC644656	644656	Gene_ID	H. sapiens	644656	H. sapiens	LOC644656	uncharacterized LOC644656								0.0	0.0	0.0	0.0	0.0	0.0	0.0	0.0	0.0	0.0	0.0	0.0	0.0	0.0	0.0	0.0	0.0	0.0	0.0	0.0
ETFA	2108	symbol	H. sapiens	2108	H. sapiens	ETFA	electron transfer flavoprotein subunit alpha	GO:0033539 fatty acid beta-oxidation using acyl-CoA dehydrogenase;GO:0006635 fatty acid beta-oxidation;GO:0009062 fatty acid catabolic process			Mitochondria(Enhanced)			(M5936)HALLMARK OXIDATIVE PHOSPHORYLATION	0.0	0.0	0.0	0.0	0.0	0.0	0.0	0.0	0.0	0.0	0.0	0.0	0.0	0.0	0.0	0.0	0.0	0.0	0.0	0.0
SUZ12	23512	symbol	H. sapiens	23512	H. sapiens	SUZ12	SUZ12 polycomb repressive complex 2 subunit	GO:0070734 histone H3-K27 methylation;GO:0070317 negative regulation of G0 to G1 transition;GO:0070316 regulation of G0 to G1 transition			Nuclear bodies;Nucleoli;Nucleus(Approved)				0.0	0.0	0.0	0.0	1.0	0.0	0.0	1.0	0.0	0.0	0.0	1.0	0.0	1.0	0.0	0.0	0.0	0.0	0.0	0.0
SUPT16H	11198	symbol	H. sapiens	11198	H. sapiens	SUPT16H	SPT16 homolog, facilitates chromatin remodeling subunit	GO:0006337 nucleosome disassembly;GO:0032968 positive regulation of transcription elongation from RNA polymerase II promoter;GO:0031498 chromatin disassembly		Enzymes/Peptidases/Metallopeptidases	Nucleus(Supported)Nucleoli fibrillar center(Approved)				0.0	0.0	1.0	1.0	0.0	0.0	0.0	0.0	0.0	1.0	0.0	0.0	0.0	1.0	0.0	0.0	0.0	0.0	0.0	0.0
ELP1	8518	symbol	H. sapiens	8518	H. sapiens	ELP1	elongator complex protein 1	GO:0002098 tRNA wobble uridine modification;GO:0002097 tRNA wobble base modification;GO:0006400 tRNA modification			Cytosol;Nucleoplasm(Supported)			(M5939)HALLMARK P53 PATHWAY	0.0	0.0	0.0	0.0	0.0	0.0	0.0	0.0	0.0	0.0	1.0	0.0	0.0	0.0	0.0	0.0	0.0	0.0	0.0	1.0
SLIRP	81892	symbol	H. sapiens	81892	H. sapiens	SLIRP	SRA stem-loop interacting RNA binding protein	GO:0000961 negative regulation of mitochondrial RNA catabolic process;GO:0000960 regulation of mitochondrial RNA catabolic process;GO:0000957 mitochondrial RNA catabolic process			Mitochondria(Supported)				0.0	0.0	0.0	0.0	0.0	0.0	0.0	0.0	0.0	0.0	0.0	0.0	0.0	0.0	0.0	0.0	0.0	1.0	0.0	0.0
SNORA24	677809	symbol	H. sapiens	677809	H. sapiens	SNORA24	small nucleolar RNA, H/ACA box 24								0.0	0.0	0.0	0.0	0.0	0.0	0.0	0.0	0.0	0.0	0.0	0.0	0.0	0.0	0.0	0.0	0.0	0.0	0.0	0.0
FANCI	55215	symbol	H. sapiens	55215	H. sapiens	FANCI	FA complementation group I	GO:0031398 positive regulation of protein ubiquitination;GO:0036297 interstrand cross-link repair;GO:1903322 positive regulation of protein modification by small protein conjugation or removal			Nucleoplasm(Enhanced)		(M1)PID FANCONI PATHWAY		0.0	0.0	0.0	1.0	0.0	0.0	0.0	0.0	0.0	1.0	0.0	0.0	0.0	0.0	0.0	0.0	0.0	0.0	0.0	0.0
HSPD1	3329	symbol	H. sapiens	3329	H. sapiens	HSPD1	heat shock protein family D (Hsp60) member 1	GO:0048291 isotype switching to IgG isotypes;GO:0002842 positive regulation of T cell mediated immune response to tumor cell;GO:0002368 B cell cytokine production		Enzymes/ENZYME proteins/Hydrolases	Mitochondria(Enhanced)		(M264)PID TOLL ENDOGENOUS PATHWAY; (M66)PID MYC ACTIV PATHWAY	(M5928)HALLMARK MYC TARGETS V2; (M5924)HALLMARK MTORC1 SIGNALING; (M5926)HALLMARK MYC TARGETS V1	0.0	0.0	0.0	1.0	0.0	0.0	0.0	0.0	0.0	0.0	0.0	0.0	0.0	1.0	0.0	0.0	0.0	0.0	0.0	0.0
NSDHL	50814	symbol	H. sapiens	50814	H. sapiens	NSDHL	NAD(P) dependent steroid dehydrogenase-like	GO:0060716 labyrinthine layer blood vessel development;GO:0060711 labyrinthine layer development;GO:0060674 placenta blood vessel development		Enzymes/ENZYME proteins/Oxidoreductases	Endoplasmic reticulum;Lipid droplets(Enhanced)	NADH (Sterol-4-alpha-carboxylate 3-dehydrogenase (decarboxylating) activity)		(M5892)HALLMARK CHOLESTEROL HOMEOSTASIS; (M5935)HALLMARK FATTY ACID METABOLISM; (M5937)HALLMARK GLYCOLYSIS	0.0	0.0	0.0	0.0	0.0	0.0	0.0	0.0	0.0	0.0	0.0	0.0	0.0	0.0	0.0	0.0	0.0	0.0	0.0	0.0
METAP1	23173	symbol	H. sapiens	23173	H. sapiens	METAP1	methionyl aminopeptidase 1	GO:0022400 regulation of rhodopsin mediated signaling pathway;GO:0016056 rhodopsin mediated signaling pathway;GO:0007603 phototransduction, visible light		Enzymes/{ENZYME proteins/Hydrolases,Peptidases/Metallopeptidases}	Cytosol;Nucleoplasm;Plasma membrane(Approved)	Ovalicin (Metalloexopeptidase activity);5-CHLORO-6-METHYL-N-(2-PHENYLETHYL)-2-PYRIDIN-2-YLPYRIMIDIN-4-AMINE (Metalloexopeptidase activity);TERT-BUTYL {2-[(1,3-THIAZOL-2-YLAMINO)CARBONYL]PYRIDIN-3-YL}CARBAMATE (Metalloexopeptidase activity);3-[(2,2-DIMETHYLPROPANOYL)AMINO]-N-1,3-THIAZOL-2-YLPYRIDINE-2-CARBOXAMIDE (Metalloexopeptidase activity)		(M5935)HALLMARK FATTY ACID METABOLISM	0.0	0.0	0.0	0.0	0.0	0.0	0.0	0.0	0.0	0.0	0.0	0.0	0.0	0.0	0.0	0.0	0.0	0.0	0.0	0.0
MRPS25	64432	symbol	H. sapiens	64432	H. sapiens	MRPS25	mitochondrial ribosomal protein S25	GO:0070126 mitochondrial translational termination;GO:0070125 mitochondrial translational elongation;GO:0006415 translational termination		Ribosomal proteins	Mitochondria(Enhanced)				0.0	0.0	0.0	0.0	0.0	0.0	0.0	0.0	0.0	0.0	0.0	0.0	0.0	0.0	0.0	0.0	0.0	0.0	0.0	0.0
SNRNP70	6625	symbol	H. sapiens	6625	H. sapiens	SNRNP70	small nuclear ribonucleoprotein U1 subunit 70	GO:1904715 negative regulation of chaperone-mediated autophagy;GO:0061084 negative regulation of protein refolding;GO:1904714 regulation of chaperone-mediated autophagy			Nucleoplasm(Enhanced)				1.0	0.0	0.0	0.0	0.0	1.0	0.0	0.0	0.0	0.0	0.0	0.0	0.0	0.0	0.0	0.0	0.0	1.0	0.0	0.0
NSUN6	221078	symbol	H. sapiens	221078	H. sapiens	NSUN6	NOP2/Sun RNA methyltransferase 6	GO:0002946 tRNA C5-cytosine methylation;GO:0030488 tRNA methylation;GO:0006400 tRNA modification			Golgi apparatus(Approved)				1.0	0.0	0.0	0.0	0.0	0.0	0.0	0.0	0.0	0.0	1.0	1.0	0.0	1.0	0.0	0.0	0.0	0.0	0.0	1.0
KNSTRN	90417	symbol	H. sapiens	90417	H. sapiens	KNSTRN	kinetochore localized astrin (SPAG5) binding protein	GO:0051988 regulation of attachment of spindle microtubules to kinetochore;GO:0008608 attachment of spindle microtubules to kinetochore;GO:0000070 mitotic sister chromatid segregation			Microtubules;Mitotic spindle(Supported)Cytosol(Approved)				0.0	0.0	0.0	0.0	1.0	0.0	1.0	0.0	0.0	0.0	0.0	0.0	0.0	0.0	0.0	0.0	0.0	0.0	0.0	0.0
ARHGAP19	84986	symbol	H. sapiens	84986	H. sapiens	ARHGAP19	Rho GTPase activating protein 19	GO:0043547 positive regulation of GTPase activity;GO:0051056 regulation of small GTPase mediated signal transduction;GO:0043087 regulation of GTPase activity			Plasma membrane(Supported)				0.0	0.0	0.0	0.0	0.0	0.0	0.0	0.0	0.0	0.0	0.0	0.0	0.0	0.0	0.0	0.0	0.0	0.0	0.0	0.0
NUSAP1	51203	symbol	H. sapiens	51203	H. sapiens	NUSAP1	nucleolar and spindle associated protein 1	GO:0007076 mitotic chromosome condensation;GO:0040001 establishment of mitotic spindle localization;GO:0045840 positive regulation of mitotic nuclear division			Nucleus(Enhanced)Nucleoli fibrillar center(Supported)			(M5893)HALLMARK MITOTIC SPINDLE; (M5901)HALLMARK G2M CHECKPOINT	0.0	0.0	0.0	0.0	1.0	0.0	1.0	0.0	0.0	0.0	0.0	1.0	1.0	0.0	0.0	0.0	0.0	0.0	0.0	0.0
SNORA56	677835	symbol	H. sapiens	677835	H. sapiens	SNORA56	small nucleolar RNA, H/ACA box 56								0.0	0.0	0.0	0.0	0.0	0.0	0.0	0.0	0.0	0.0	0.0	0.0	0.0	0.0	0.0	0.0	0.0	0.0	0.0	0.0
EXO1	9156	symbol	H. sapiens	9156	H. sapiens	EXO1	exonuclease 1	GO:0045190 isotype switching;GO:0002204 somatic recombination of immunoglobulin genes involved in immune response;GO:0090656 t-circle formation			Nuclear bodies;Nucleoplasm(Enhanced)			(M5901)HALLMARK G2M CHECKPOINT	0.0	1.0	1.0	1.0	0.0	0.0	0.0	0.0	0.0	1.0	0.0	0.0	0.0	0.0	0.0	1.0	0.0	0.0	0.0	0.0
PBK	55872	symbol	H. sapiens	55872	H. sapiens	PBK	PDZ binding kinase	GO:0032435 negative regulation of proteasomal ubiquitin-dependent protein catabolic process;GO:2000059 negative regulation of ubiquitin-dependent protein catabolic process;GO:1901799 negative regulation of proteasomal protein catabolic process	STE Ser/Thr protein kinase family	Enzymes/{ENZYME proteins/Transferases,Kinases/STE Ser/Thr protein kinases}	Cytosol(Approved)			(M5901)HALLMARK G2M CHECKPOINT	0.0	0.0	0.0	0.0	0.0	0.0	0.0	0.0	0.0	0.0	0.0	0.0	0.0	0.0	1.0	0.0	0.0	1.0	0.0	0.0
TNPO3	23534	symbol	H. sapiens	23534	H. sapiens	TNPO3	transportin 3	GO:0006606 protein import into nucleus;GO:0051170 import into nucleus;GO:0017038 protein import			Vesicles(Enhanced)				1.0	0.0	0.0	0.0	0.0	0.0	0.0	0.0	0.0	0.0	0.0	0.0	0.0	0.0	0.0	0.0	0.0	0.0	0.0	0.0
RFFL	117584	symbol	H. sapiens	117584	H. sapiens	RFFL	ring finger and FYVE like domain containing E3 ubiquitin protein ligase	GO:2001271 negative regulation of cysteine-type endopeptidase activity involved in execution phase of apoptosis;GO:2001270 regulation of cysteine-type endopeptidase activity involved in execution phase of apoptosis;GO:0010804 negative regulation of tumor necrosis factor-mediated signaling pathway		Enzymes/ENZYME proteins/Transferases	Vesicles(Approved)		(M128)PID TNF PATHWAY		0.0	0.0	0.0	0.0	0.0	0.0	0.0	0.0	0.0	1.0	0.0	0.0	0.0	0.0	0.0	0.0	0.0	0.0	0.0	0.0
DNAJC2	27000	symbol	H. sapiens	27000	H. sapiens	DNAJC2	DnaJ heat shock protein family (Hsp40) member C2	GO:0051083 'de novo' cotranslational protein folding;GO:1900034 regulation of cellular response to heat;GO:2000279 negative regulation of DNA biosynthetic process		Transcription factors/Helix-turn-helix domains	Cytosol(Supported)				0.0	0.0	1.0	0.0	0.0	0.0	0.0	0.0	0.0	0.0	0.0	0.0	0.0	1.0	1.0	1.0	0.0	0.0	0.0	0.0
HIST1H4B	8366	gene_synonym	H. sapiens	8366	H. sapiens	H4C2	H4 clustered histone 2	GO:0045653 negative regulation of megakaryocyte differentiation;GO:0034080 CENP-A containing nucleosome assembly;GO:0006335 DNA replication-dependent nucleosome assembly							0.0	1.0	1.0	1.0	0.0	0.0	0.0	0.0	0.0	0.0	0.0	0.0	1.0	1.0	0.0	1.0	0.0	0.0	0.0	0.0
TAF5	6877	symbol	H. sapiens	6877	H. sapiens	TAF5	TATA-box binding protein associated factor 5	GO:0042795 snRNA transcription by RNA polymerase II;GO:0009301 snRNA transcription;GO:0098781 ncRNA transcription			Nucleoplasm(Supported)				0.0	0.0	0.0	0.0	0.0	0.0	0.0	0.0	0.0	1.0	1.0	0.0	0.0	1.0	0.0	0.0	0.0	0.0	0.0	0.0
CLUH	23277	symbol	H. sapiens	23277	H. sapiens	CLUH	clustered mitochondria homolog	GO:0048312 intracellular distribution of mitochondria;GO:0048311 mitochondrion distribution;GO:0051646 mitochondrion localization			Vesicles(Supported)Nuclear bodies(Approved)				0.0	0.0	0.0	0.0	0.0	0.0	1.0	0.0	0.0	0.0	0.0	0.0	0.0	0.0	0.0	0.0	0.0	0.0	0.0	0.0
PIDD1	55367	symbol	H. sapiens	55367	H. sapiens	PIDD1	p53-induced death domain protein 1	GO:0006977 DNA damage response, signal transduction by p53 class mediator resulting in cell cycle arrest;GO:0072431 signal transduction involved in mitotic G1 DNA damage checkpoint;GO:0031571 mitotic G1 DNA damage checkpoint			Cytosol(Supported)Golgi apparatus(Approved)		(M220)PID CASPASE PATHWAY; (M145)PID P53 DOWNSTREAM PATHWAY	(M5939)HALLMARK P53 PATHWAY	0.0	0.0	1.0	0.0	1.0	0.0	0.0	1.0	0.0	1.0	0.0	0.0	0.0	0.0	0.0	0.0	0.0	0.0	0.0	0.0
MIR-647/647						None	None	None	None	None	None	None	None	None	nan	nan	nan	nan	nan	nan	nan	nan	nan	nan	nan	nan	nan	nan	nan	nan	nan	nan	nan	nan
CATSPER2	117155	symbol	H. sapiens	117155	H. sapiens	CATSPER2	cation channel sperm associated 2	GO:0048240 sperm capacitation;GO:0035036 sperm-egg recognition;GO:0007286 spermatid development		Voltage-gated ion channels/CatSper and Two-Pore Channels					0.0	0.0	0.0	0.0	0.0	0.0	0.0	0.0	0.0	0.0	0.0	0.0	0.0	0.0	0.0	0.0	0.0	0.0	0.0	0.0
ILF3	3609	symbol	H. sapiens	3609	H. sapiens	ILF3	interleukin enhancer binding factor 3	GO:0045071 negative regulation of viral genome replication;GO:1903901 negative regulation of viral life cycle;GO:0045069 regulation of viral genome replication			Nucleoli;Nucleoplasm(Supported)Mitochondria(Approved)			(M5925)HALLMARK E2F TARGETS; (M5901)HALLMARK G2M CHECKPOINT	0.0	0.0	0.0	0.0	0.0	0.0	0.0	0.0	0.0	0.0	0.0	0.0	0.0	0.0	0.0	0.0	0.0	0.0	1.0	0.0
MCM3AP-AS1	114044	symbol	H. sapiens	114044	H. sapiens	MCM3AP-AS1	MCM3AP antisense RNA 1								0.0	0.0	0.0	0.0	0.0	0.0	0.0	0.0	0.0	0.0	0.0	0.0	0.0	0.0	0.0	0.0	0.0	0.0	0.0	0.0
MCM5	4174	symbol	H. sapiens	4174	H. sapiens	MCM5	minichromosome maintenance complex component 5	GO:0006267 pre-replicative complex assembly involved in nuclear cell cycle DNA replication;GO:1902299 pre-replicative complex assembly involved in cell cycle DNA replication;GO:0000727 double-strand break repair via break-induced replication		Enzymes/ENZYME proteins/Hydrolases	Nucleoplasm(Enhanced)			(M5928)HALLMARK MYC TARGETS V2; (M5925)HALLMARK E2F TARGETS; (M5901)HALLMARK G2M CHECKPOINT	0.0	1.0	1.0	1.0	1.0	0.0	0.0	0.0	0.0	0.0	0.0	0.0	1.0	0.0	0.0	0.0	0.0	0.0	0.0	0.0
TWNK	56652	symbol	H. sapiens	56652	H. sapiens	TWNK	twinkle mtDNA helicase	GO:0034214 protein hexamerization;GO:0006264 mitochondrial DNA replication;GO:0006268 DNA unwinding involved in DNA replication		Enzymes/ENZYME proteins/Hydrolases					0.0	0.0	1.0	0.0	0.0	0.0	0.0	0.0	0.0	0.0	0.0	0.0	1.0	0.0	0.0	0.0	0.0	0.0	0.0	0.0
FANCC	2176	symbol	H. sapiens	2176	H. sapiens	FANCC	FA complementation group C	GO:0019430 removal of superoxide radicals;GO:0071451 cellular response to superoxide;GO:0071450 cellular response to oxygen radical			Nucleoplasm(Supported)		(M258)PID BARD1 PATHWAY; (M1)PID FANCONI PATHWAY	(M5901)HALLMARK G2M CHECKPOINT	0.0	0.0	0.0	1.0	0.0	0.0	0.0	0.0	0.0	1.0	0.0	0.0	0.0	0.0	0.0	0.0	0.0	0.0	0.0	0.0
LOC100288637	100288637	Gene_ID	H. sapiens	100288637	H. sapiens	LOC100288637	OTU deubiquitinase 7A pseudogene				Vesicles(Approved)				0.0	0.0	0.0	0.0	0.0	0.0	0.0	0.0	0.0	0.0	0.0	0.0	0.0	0.0	0.0	0.0	0.0	0.0	0.0	0.0
NCAPD3	23310	symbol	H. sapiens	23310	H. sapiens	NCAPD3	non-SMC condensin II complex subunit D3	GO:0010032 meiotic chromosome condensation;GO:0007076 mitotic chromosome condensation;GO:0030261 chromosome condensation			Nucleoplasm(Supported)				0.0	1.0	0.0	0.0	0.0	0.0	1.0	0.0	0.0	0.0	0.0	0.0	1.0	0.0	0.0	0.0	0.0	0.0	0.0	0.0
E2F4	1874	symbol	H. sapiens	1874	H. sapiens	E2F4	E2F transcription factor 4	GO:0006977 DNA damage response, signal transduction by p53 class mediator resulting in cell cycle arrest;GO:0072431 signal transduction involved in mitotic G1 DNA damage checkpoint;GO:0031571 mitotic G1 DNA damage checkpoint		Transcription factors/Helix-turn-helix domains	Nucleoplasm(Supported)		(M3686)SA REG CASCADE OF CYCLIN EXPR; (M279)PID RB 1PATHWAY; (M40)PID E2F PATHWAY	(M5901)HALLMARK G2M CHECKPOINT	0.0	1.0	1.0	0.0	1.0	0.0	1.0	1.0	1.0	1.0	0.0	0.0	0.0	0.0	0.0	0.0	1.0	0.0	0.0	0.0
RANBP1	5902	symbol	H. sapiens	5902	H. sapiens	RANBP1	RAN binding protein 1	GO:0046604 positive regulation of mitotic centrosome separation;GO:0046602 regulation of mitotic centrosome separation;GO:0046607 positive regulation of centrosome cycle			Cytosol(Supported)		(M40)PID E2F PATHWAY	(M5925)HALLMARK E2F TARGETS; (M5926)HALLMARK MYC TARGETS V1	0.0	0.0	0.0	0.0	1.0	0.0	1.0	1.0	1.0	0.0	0.0	1.0	0.0	1.0	0.0	0.0	0.0	0.0	0.0	0.0
HNRNPA3	220988	symbol	H. sapiens	220988	H. sapiens	HNRNPA3	heterogeneous nuclear ribonucleoprotein A3	GO:0000398 mRNA splicing, via spliceosome;GO:0000377 RNA splicing, via transesterification reactions with bulged adenosine as nucleophile;GO:0000375 RNA splicing, via transesterification reactions			Nucleoplasm(Enhanced)			(M5926)HALLMARK MYC TARGETS V1	1.0	0.0	0.0	0.0	0.0	0.0	0.0	0.0	0.0	0.0	0.0	0.0	0.0	0.0	0.0	0.0	0.0	0.0	0.0	0.0
RAD54L	8438	symbol	H. sapiens	8438	H. sapiens	RAD54L	RAD54 like	GO:0000733 DNA strand renaturation;GO:0045003 double-strand break repair via synthesis-dependent strand annealing;GO:0007131 reciprocal meiotic recombination			Nucleoplasm(Enhanced)			(M5901)HALLMARK G2M CHECKPOINT	0.0	0.0	0.0	1.0	0.0	0.0	1.0	0.0	0.0	0.0	0.0	0.0	1.0	0.0	0.0	0.0	0.0	0.0	0.0	0.0
CEP78	84131	symbol	H. sapiens	84131	H. sapiens	CEP78	centrosomal protein 78	GO:0097711 ciliary basal body-plasma membrane docking;GO:0010389 regulation of G2/M transition of mitotic cell cycle;GO:1902749 regulation of cell cycle G2/M phase transition							0.0	1.0	0.0	0.0	1.0	0.0	1.0	0.0	0.0	0.0	0.0	0.0	0.0	0.0	0.0	0.0	1.0	0.0	0.0	0.0
SLF1	84250	symbol	H. sapiens	84250	H. sapiens	SLF1	SMC5-SMC6 complex localization factor 1	GO:0034184 positive regulation of maintenance of mitotic sister chromatid cohesion;GO:0034093 positive regulation of maintenance of sister chromatid cohesion;GO:0034182 regulation of maintenance of mitotic sister chromatid cohesion			Nucleus(Approved)				0.0	0.0	0.0	1.0	1.0	0.0	1.0	0.0	0.0	0.0	0.0	1.0	0.0	0.0	1.0	0.0	0.0	0.0	0.0	0.0
PHF19	26147	symbol	H. sapiens	26147	H. sapiens	PHF19	PHD finger protein 19	GO:0061087 positive regulation of histone H3-K27 methylation;GO:0061085 regulation of histone H3-K27 methylation;GO:0070734 histone H3-K27 methylation							0.0	0.0	0.0	0.0	0.0	0.0	0.0	0.0	0.0	0.0	0.0	1.0	0.0	1.0	0.0	0.0	0.0	0.0	0.0	0.0
PMPCA	23203	symbol	H. sapiens	23203	H. sapiens	PMPCA	peptidase, mitochondrial processing subunit alpha	GO:0006627 protein processing involved in protein targeting to mitochondrion;GO:0006851 mitochondrial calcium ion transmembrane transport;GO:0034982 mitochondrial protein processing		Enzymes/{ENZYME proteins/Hydrolases,Peptidases/Metallopeptidases}	Mitochondria(Enhanced)			(M5936)HALLMARK OXIDATIVE PHOSPHORYLATION	0.0	0.0	0.0	0.0	0.0	0.0	0.0	0.0	0.0	0.0	0.0	0.0	0.0	0.0	0.0	0.0	0.0	0.0	0.0	0.0
MARS2	92935	symbol	H. sapiens	92935	H. sapiens	MARS2	methionyl-tRNA synthetase 2, mitochondrial	GO:0006431 methionyl-tRNA aminoacylation;GO:0006418 tRNA aminoacylation for protein translation;GO:0043039 tRNA aminoacylation		Enzymes/ENZYME proteins/Ligase	Cytosol;Intermediate filaments(Approved)				0.0	0.0	0.0	0.0	0.0	0.0	0.0	0.0	0.0	0.0	1.0	0.0	0.0	0.0	0.0	0.0	0.0	0.0	0.0	1.0
HIC2	23119	symbol	H. sapiens	23119	H. sapiens	HIC2	HIC ZBTB transcriptional repressor 2	GO:0045892 negative regulation of transcription, DNA-templated;GO:1903507 negative regulation of nucleic acid-templated transcription;GO:1902679 negative regulation of RNA biosynthetic process		Transcription factors/Zinc-coordinating DNA-binding domains	Nucleus(Supported)				0.0	0.0	0.0	0.0	0.0	0.0	0.0	0.0	0.0	0.0	0.0	0.0	0.0	0.0	0.0	0.0	0.0	0.0	0.0	0.0
NEK2	4751	symbol	H. sapiens	4751	H. sapiens	NEK2	NIMA related kinase 2	GO:1903126 negative regulation of centriole-centriole cohesion;GO:0046602 regulation of mitotic centrosome separation;GO:0030997 regulation of centriole-centriole cohesion	NEK Ser/Thr protein kinase family	Enzymes/{ENZYME proteins/Transferases,Kinases/NEK Ser/Thr protein kinases}	Centrosome;Nucleus(Supported)	5-[(Z)-(5-CHLORO-2-OXO-1,2-DIHYDRO-3H-INDOL-3-YLIDENE)METHYL]-N-(DIETHYLAMINO)ETHYL]-2,4-DIMETHYL-1H-PYRROLE-3-CARBOXAMIDE (Protein serine/threonine kinase activity)	(M176)PID FOXM1 PATHWAY	(M5951)HALLMARK SPERMATOGENESIS; (M5893)HALLMARK MITOTIC SPINDLE; (M5901)HALLMARK G2M CHECKPOINT	0.0	1.0	0.0	0.0	1.0	0.0	1.0	1.0	1.0	0.0	0.0	1.0	0.0	0.0	1.0	1.0	1.0	0.0	0.0	0.0
ZWILCH	55055	symbol	H. sapiens	55055	H. sapiens	ZWILCH	zwilch kinetochore protein	GO:0007093 mitotic cell cycle checkpoint;GO:0000075 cell cycle checkpoint;GO:0045930 negative regulation of mitotic cell cycle							0.0	1.0	1.0	0.0	1.0	0.0	1.0	1.0	0.0	0.0	0.0	0.0	0.0	0.0	0.0	0.0	1.0	0.0	0.0	0.0
GTF3C3	9330	symbol	H. sapiens	9330	H. sapiens	GTF3C3	general transcription factor IIIC subunit 3	GO:0042791 5S class rRNA transcription by RNA polymerase III;GO:0042797 tRNA transcription by RNA polymerase III;GO:0070898 RNA polymerase III preinitiation complex assembly			Nucleus(Supported)Nuclear membrane(Approved)				0.0	0.0	0.0	0.0	0.0	0.0	0.0	0.0	0.0	0.0	1.0	0.0	0.0	0.0	0.0	0.0	0.0	0.0	0.0	1.0
ORC2	4999	symbol	H. sapiens	4999	H. sapiens	ORC2	origin recognition complex subunit 2	GO:0006270 DNA replication initiation;GO:0000082 G1/S transition of mitotic cell cycle;GO:0044843 cell cycle G1/S phase transition			Nucleoplasm(Supported)Cytosol(Approved)			(M5925)HALLMARK E2F TARGETS; (M5926)HALLMARK MYC TARGETS V1	0.0	1.0	1.0	0.0	1.0	0.0	0.0	0.0	0.0	0.0	0.0	0.0	0.0	0.0	0.0	0.0	0.0	0.0	0.0	0.0
PSMC1	5700	symbol	H. sapiens	5700	H. sapiens	PSMC1	proteasome 26S subunit, ATPase 1	GO:0002223 stimulatory C-type lectin receptor signaling pathway;GO:0002479 antigen processing and presentation of exogenous peptide antigen via MHC class I, TAP-dependent;GO:0002220 innate immune response activating cell surface receptor signaling pathway			Cytosol;Nucleoplasm(Enhanced)				1.0	1.0	1.0	0.0	1.0	1.0	0.0	1.0	0.0	0.0	0.0	0.0	0.0	1.0	0.0	0.0	1.0	1.0	0.0	0.0
KLHL17	339451	symbol	H. sapiens	339451	H. sapiens	KLHL17	kelch like family member 17	GO:0007420 brain development;GO:0016567 protein ubiquitination;GO:0030036 actin cytoskeleton organization			Nuclear bodies;Nucleoplasm(Approved)				0.0	0.0	0.0	0.0	0.0	0.0	0.0	0.0	0.0	0.0	0.0	0.0	0.0	0.0	0.0	0.0	0.0	0.0	0.0	0.0
DOT1L	84444	symbol	H. sapiens	84444	H. sapiens	DOT1L	DOT1 like histone lysine methyltransferase	GO:0034729 histone H3-K79 methylation;GO:0006348 chromatin silencing at telomere;GO:2000677 regulation of transcription regulatory region DNA binding		Enzymes/ENZYME proteins/Transferases	Nucleoplasm(Enhanced)				0.0	0.0	0.0	1.0	0.0	0.0	0.0	1.0	0.0	0.0	0.0	1.0	0.0	1.0	0.0	1.0	0.0	0.0	0.0	0.0
SCARNA22	677770	symbol	H. sapiens	677770	H. sapiens	SCARNA22	small Cajal body-specific RNA 22								0.0	0.0	0.0	0.0	0.0	0.0	0.0	0.0	0.0	0.0	0.0	0.0	0.0	0.0	0.0	0.0	0.0	0.0	0.0	0.0

## Sheet: Enrichment
GroupID	Category	Term	Description	LogP	Log(q-value)	InTerm_InList	Genes	Symbols
1_Summary	GO Biological Processes	GO:0006397	mRNA processing	-29.5443	-25.2252	51/508	891,1479,1660,3184,3187,3189,3190,3192,4670,4691,5725,6294,6421,6426,6427,6429,6432,6625,6626,7307,7536,7919,8241,8899,9238,9343,9646,9984,10147,10250,10657,10898,22985,23028,23450,26528,29896,51593,51631,55131,55269,55749,57466,58509,58517,64062,64783,65109,79882,80746,220988,8148,9360,1736,4839,5700,5901,7514,9818,10785,11097,22894,23019,23165,23644,51010,54433,55706,55759,65110,79922,80324,837…	CCNB1,CSTF3,DHX9,HNRNPD,HNRNPH1,HNRNPH3,HNRNPK,HNRNPU,HNRNPM,NCL,PTBP1,SAFB,SFPQ,SRSF1,SRSF2,SRSF4,SRSF7,SNRNP70,SNRPA,U2AF1,SF1,DDX39B,RBM10,PRPF4B,TBRG4,EFTUD2,CTR9,THOC1,SUGP2,SRRM1,KHDRBS1,CPSF4,ACIN1,KDM1A,SF3B3,DAZAP1,TRA2A,SRRT,LUC7L2,RBM28,PSPC1,CCAR1,SCAF4,CACTIN,RBM25,RBM26,RBM15,UPF3B,ZC3H14,TSEN2,HNRNPA3,TAF15,PPIG,DKC1,NOP2,PSMC1,RAN,XPO1,NUP58,WDR4,NUP42,DIS3,CNOT1,NUP205,EDC4,EXOSC…
1_Member	GO Biological Processes	GO:0006397	mRNA processing	-29.5443	-25.2252	51/508	891,1479,1660,3184,3187,3189,3190,3192,4670,4691,5725,6294,6421,6426,6427,6429,6432,6625,6626,7307,7536,7919,8241,8899,9238,9343,9646,9984,10147,10250,10657,10898,22985,23028,23450,26528,29896,51593,51631,55131,55269,55749,57466,58509,58517,64062,64783,65109,79882,80746,220988	CCNB1,CSTF3,DHX9,HNRNPD,HNRNPH1,HNRNPH3,HNRNPK,HNRNPU,HNRNPM,NCL,PTBP1,SAFB,SFPQ,SRSF1,SRSF2,SRSF4,SRSF7,SNRNP70,SNRPA,U2AF1,SF1,DDX39B,RBM10,PRPF4B,TBRG4,EFTUD2,CTR9,THOC1,SUGP2,SRRM1,KHDRBS1,CPSF4,ACIN1,KDM1A,SF3B3,DAZAP1,TRA2A,SRRT,LUC7L2,RBM28,PSPC1,CCAR1,SCAF4,CACTIN,RBM25,RBM26,RBM15,UPF3B,ZC3H14,TSEN2,HNRNPA3
1_Member	GO Biological Processes	GO:0008380	RNA splicing	-27.4976	-23.4795	46/437	1479,1660,3184,3187,3189,3190,3192,4670,4691,5725,6421,6426,6427,6429,6432,6625,6626,7307,7536,7919,8148,8241,8899,9343,9360,9984,10147,10250,10657,10898,22985,23028,23450,26528,29896,51593,51631,55131,55269,55749,58509,58517,64783,65109,80746,220988	CSTF3,DHX9,HNRNPD,HNRNPH1,HNRNPH3,HNRNPK,HNRNPU,HNRNPM,NCL,PTBP1,SFPQ,SRSF1,SRSF2,SRSF4,SRSF7,SNRNP70,SNRPA,U2AF1,SF1,DDX39B,TAF15,RBM10,PRPF4B,EFTUD2,PPIG,THOC1,SUGP2,SRRM1,KHDRBS1,CPSF4,ACIN1,KDM1A,SF3B3,DAZAP1,TRA2A,SRRT,LUC7L2,RBM28,PSPC1,CCAR1,CACTIN,RBM25,RBM15,UPF3B,TSEN2,HNRNPA3
1_Member	GO Biological Processes	GO:0000377	RNA splicing, via transesterification reactions with bulged adenosine as nucleophile	-24.3481	-20.7279	39/347	1479,1660,3184,3187,3189,3190,3192,4670,4691,5725,6421,6426,6427,6429,6432,6625,6626,7307,7536,7919,8241,8899,9343,10250,10657,10898,23028,23450,26528,29896,51593,51631,55269,55749,58509,58517,64783,65109,220988	CSTF3,DHX9,HNRNPD,HNRNPH1,HNRNPH3,HNRNPK,HNRNPU,HNRNPM,NCL,PTBP1,SFPQ,SRSF1,SRSF2,SRSF4,SRSF7,SNRNP70,SNRPA,U2AF1,SF1,DDX39B,RBM10,PRPF4B,EFTUD2,SRRM1,KHDRBS1,CPSF4,KDM1A,SF3B3,DAZAP1,TRA2A,SRRT,LUC7L2,PSPC1,CCAR1,CACTIN,RBM25,RBM15,UPF3B,HNRNPA3
1_Member	GO Biological Processes	GO:0000398	mRNA splicing, via spliceosome	-24.3481	-20.7279	39/347	1479,1660,3184,3187,3189,3190,3192,4670,4691,5725,6421,6426,6427,6429,6432,6625,6626,7307,7536,7919,8241,8899,9343,10250,10657,10898,23028,23450,26528,29896,51593,51631,55269,55749,58509,58517,64783,65109,220988	CSTF3,DHX9,HNRNPD,HNRNPH1,HNRNPH3,HNRNPK,HNRNPU,HNRNPM,NCL,PTBP1,SFPQ,SRSF1,SRSF2,SRSF4,SRSF7,SNRNP70,SNRPA,U2AF1,SF1,DDX39B,RBM10,PRPF4B,EFTUD2,SRRM1,KHDRBS1,CPSF4,KDM1A,SF3B3,DAZAP1,TRA2A,SRRT,LUC7L2,PSPC1,CCAR1,CACTIN,RBM25,RBM15,UPF3B,HNRNPA3
1_Member	GO Biological Processes	GO:0000375	RNA splicing, via transesterification reactions	-24.2084	-20.6674	39/350	1479,1660,3184,3187,3189,3190,3192,4670,4691,5725,6421,6426,6427,6429,6432,6625,6626,7307,7536,7919,8241,8899,9343,10250,10657,10898,23028,23450,26528,29896,51593,51631,55269,55749,58509,58517,64783,65109,220988	CSTF3,DHX9,HNRNPD,HNRNPH1,HNRNPH3,HNRNPK,HNRNPU,HNRNPM,NCL,PTBP1,SFPQ,SRSF1,SRSF2,SRSF4,SRSF7,SNRNP70,SNRPA,U2AF1,SF1,DDX39B,RBM10,PRPF4B,EFTUD2,SRRM1,KHDRBS1,CPSF4,KDM1A,SF3B3,DAZAP1,TRA2A,SRRT,LUC7L2,PSPC1,CCAR1,CACTIN,RBM25,RBM15,UPF3B,HNRNPA3
1_Member	Reactome Gene Sets	R-HSA-8953854	Metabolism of RNA	-23.7572	-20.2832	51/675	1479,1660,1736,3184,3187,3190,3192,4670,4691,4839,5700,5725,5901,6426,6427,6429,6432,6625,6626,7307,7514,7536,7919,9343,9818,9984,10250,10785,10898,11097,22894,23019,23165,23450,23644,51010,51593,54433,55131,55706,55749,55759,65109,65110,79922,80324,80746,83732,84128,220988,221078	CSTF3,DHX9,DKC1,HNRNPD,HNRNPH1,HNRNPK,HNRNPU,HNRNPM,NCL,NOP2,PSMC1,PTBP1,RAN,SRSF1,SRSF2,SRSF4,SRSF7,SNRNP70,SNRPA,U2AF1,XPO1,SF1,DDX39B,EFTUD2,NUP58,THOC1,SRRM1,WDR4,CPSF4,NUP42,DIS3,CNOT1,NUP205,SF3B3,EDC4,EXOSC3,SRRT,GAR1,RBM28,NDC1,CCAR1,WDR12,UPF3B,UPF3A,MRM1,PUS1,TSEN2,RIOK1,WDR75,HNRNPA3,NSUN6
1_Member	Reactome Gene Sets	R-HSA-72203	Processing of Capped Intron-Containing Pre-mRNA	-19.8986	-16.5795	30/244	1479,1660,3184,3187,3190,3192,4670,5725,6426,6427,6429,6432,6625,6626,7307,7536,7919,9343,9818,9984,10250,10898,11097,23165,23450,51593,55706,55749,65109,220988	CSTF3,DHX9,HNRNPD,HNRNPH1,HNRNPK,HNRNPU,HNRNPM,PTBP1,SRSF1,SRSF2,SRSF4,SRSF7,SNRNP70,SNRPA,U2AF1,SF1,DDX39B,EFTUD2,NUP58,THOC1,SRRM1,CPSF4,NUP42,NUP205,SF3B3,SRRT,NDC1,CCAR1,UPF3B,HNRNPA3
1_Member	CORUM	CORUM:351	Spliceosome	-16.957	-13.8932	22/141	1660,6426,6427,6429,6432,6625,6626,7307,7536,7919,8899,9343,9984,10250,10915,22985,23450,51593,58509,58517,64783,94104	DHX9,SRSF1,SRSF2,SRSF4,SRSF7,SNRNP70,SNRPA,U2AF1,SF1,DDX39B,PRPF4B,EFTUD2,THOC1,SRRM1,TCERG1,ACIN1,SF3B3,SRRT,CACTIN,RBM25,RBM15,PAXBP1
1_Member	Reactome Gene Sets	R-HSA-72163	mRNA Splicing - Major Pathway	-16.6548	-13.6368	24/183	1479,1660,3184,3187,3190,3192,4670,5725,6426,6427,6429,6432,6625,6626,7307,7536,9343,10250,10898,23450,51593,55749,65109,220988	CSTF3,DHX9,HNRNPD,HNRNPH1,HNRNPK,HNRNPU,HNRNPM,PTBP1,SRSF1,SRSF2,SRSF4,SRSF7,SNRNP70,SNRPA,U2AF1,SF1,EFTUD2,SRRM1,CPSF4,SF3B3,SRRT,CCAR1,UPF3B,HNRNPA3
1_Member	Reactome Gene Sets	R-HSA-72172	mRNA Splicing	-16.2193	-13.2619	24/191	1479,1660,3184,3187,3190,3192,4670,5725,6426,6427,6429,6432,6625,6626,7307,7536,9343,10250,10898,23450,51593,55749,65109,220988	CSTF3,DHX9,HNRNPD,HNRNPH1,HNRNPK,HNRNPU,HNRNPM,PTBP1,SRSF1,SRSF2,SRSF4,SRSF7,SNRNP70,SNRPA,U2AF1,SF1,EFTUD2,SRRM1,CPSF4,SF3B3,SRRT,CCAR1,UPF3B,HNRNPA3
1_Member	GO Biological Processes	GO:0006403	RNA localization	-16.104	-13.1652	26/236	1660,1736,3192,5901,6421,6426,6427,6429,6432,7307,7514,7919,8888,9818,9984,10128,10250,10657,10898,11097,23165,51010,55706,64062,65109,65110	DHX9,DKC1,HNRNPU,RAN,SFPQ,SRSF1,SRSF2,SRSF4,SRSF7,U2AF1,XPO1,DDX39B,MCM3AP,NUP58,THOC1,LRPPRC,SRRM1,KHDRBS1,CPSF4,NUP42,NUP205,EXOSC3,NDC1,RBM26,UPF3B,UPF3A
1_Member	GO Biological Processes	GO:0050657	nucleic acid transport	-15.8045	-12.9168	24/199	1660,3192,5901,6421,6426,6427,6429,6432,7307,7514,7919,8888,9818,9984,10128,10250,10657,10898,11097,23165,55706,64062,65109,65110	DHX9,HNRNPU,RAN,SFPQ,SRSF1,SRSF2,SRSF4,SRSF7,U2AF1,XPO1,DDX39B,MCM3AP,NUP58,THOC1,LRPPRC,SRRM1,KHDRBS1,CPSF4,NUP42,NUP205,NDC1,RBM26,UPF3B,UPF3A
1_Member	GO Biological Processes	GO:0050658	RNA transport	-15.8045	-12.9168	24/199	1660,3192,5901,6421,6426,6427,6429,6432,7307,7514,7919,8888,9818,9984,10128,10250,10657,10898,11097,23165,55706,64062,65109,65110	DHX9,HNRNPU,RAN,SFPQ,SRSF1,SRSF2,SRSF4,SRSF7,U2AF1,XPO1,DDX39B,MCM3AP,NUP58,THOC1,LRPPRC,SRRM1,KHDRBS1,CPSF4,NUP42,NUP205,NDC1,RBM26,UPF3B,UPF3A
1_Member	GO Biological Processes	GO:0051236	establishment of RNA localization	-15.654	-12.782	24/202	1660,3192,5901,6421,6426,6427,6429,6432,7307,7514,7919,8888,9818,9984,10128,10250,10657,10898,11097,23165,55706,64062,65109,65110	DHX9,HNRNPU,RAN,SFPQ,SRSF1,SRSF2,SRSF4,SRSF7,U2AF1,XPO1,DDX39B,MCM3AP,NUP58,THOC1,LRPPRC,SRRM1,KHDRBS1,CPSF4,NUP42,NUP205,NDC1,RBM26,UPF3B,UPF3A
1_Member	GO Biological Processes	GO:0006405	RNA export from nucleus	-14.5731	-11.7164	20/142	1660,5901,6426,6427,6429,6432,7307,7514,7919,8888,9818,9984,10250,10657,10898,11097,23165,55706,64062,65109	DHX9,RAN,SRSF1,SRSF2,SRSF4,SRSF7,U2AF1,XPO1,DDX39B,MCM3AP,NUP58,THOC1,SRRM1,KHDRBS1,CPSF4,NUP42,NUP205,NDC1,RBM26,UPF3B
1_Member	KEGG Pathway	hsa03040	Spliceosome	-13.926	-11.0841	19/134	3190,3192,4670,6426,6427,6429,6432,6625,6626,7307,7919,9343,9984,10915,22985,23450,29896,58517,220988	HNRNPK,HNRNPU,HNRNPM,SRSF1,SRSF2,SRSF4,SRSF7,SNRNP70,SNRPA,U2AF1,DDX39B,EFTUD2,THOC1,TCERG1,ACIN1,SF3B3,TRA2A,RBM25,HNRNPA3
1_Member	GO Biological Processes	GO:0015931	nucleobase-containing compound transport	-13.7079	-10.8801	24/246	1660,3192,5901,6421,6426,6427,6429,6432,7307,7514,7919,8888,9818,9984,10128,10250,10657,10898,11097,23165,55706,64062,65109,65110	DHX9,HNRNPU,RAN,SFPQ,SRSF1,SRSF2,SRSF4,SRSF7,U2AF1,XPO1,DDX39B,MCM3AP,NUP58,THOC1,LRPPRC,SRRM1,KHDRBS1,CPSF4,NUP42,NUP205,NDC1,RBM26,UPF3B,UPF3A
1_Member	GO Biological Processes	GO:0051028	mRNA transport	-12.9053	-10.1302	19/152	1660,6426,6427,6429,6432,7307,7514,7919,8888,9818,9984,10128,10250,10898,11097,23165,55706,65109,65110	DHX9,SRSF1,SRSF2,SRSF4,SRSF7,U2AF1,XPO1,DDX39B,MCM3AP,NUP58,THOC1,LRPPRC,SRRM1,CPSF4,NUP42,NUP205,NDC1,UPF3B,UPF3A
1_Member	GO Biological Processes	GO:0051168	nuclear export	-12.6425	-9.90318	21/201	1660,5901,6426,6427,6429,6432,7307,7514,7919,8888,9818,9984,10250,10657,10898,11097,23165,55706,64062,64328,65109	DHX9,RAN,SRSF1,SRSF2,SRSF4,SRSF7,U2AF1,XPO1,DDX39B,MCM3AP,NUP58,THOC1,SRRM1,KHDRBS1,CPSF4,NUP42,NUP205,NDC1,RBM26,XPO4,UPF3B
1_Member	GO Biological Processes	GO:0071426	ribonucleoprotein complex export from nucleus	-11.986	-9.26893	17/129	5901,6426,6427,6429,6432,7307,7514,7919,8888,9818,9984,10250,10898,11097,23165,55706,65109	RAN,SRSF1,SRSF2,SRSF4,SRSF7,U2AF1,XPO1,DDX39B,MCM3AP,NUP58,THOC1,SRRM1,CPSF4,NUP42,NUP205,NDC1,UPF3B
1_Member	GO Biological Processes	GO:0071166	ribonucleoprotein complex localization	-11.9302	-9.22385	17/130	5901,6426,6427,6429,6432,7307,7514,7919,8888,9818,9984,10250,10898,11097,23165,55706,65109	RAN,SRSF1,SRSF2,SRSF4,SRSF7,U2AF1,XPO1,DDX39B,MCM3AP,NUP58,THOC1,SRRM1,CPSF4,NUP42,NUP205,NDC1,UPF3B
1_Member	GO Biological Processes	GO:0031124	mRNA 3'-end processing	-11.6096	-8.95329	15/98	891,1479,6426,6427,6429,6432,6626,7307,7919,9646,9984,10250,10898,65109,79882	CCNB1,CSTF3,SRSF1,SRSF2,SRSF4,SRSF7,SNRPA,U2AF1,DDX39B,CTR9,THOC1,SRRM1,CPSF4,UPF3B,ZC3H14
1_Member	Reactome Gene Sets	R-HSA-72202	Transport of Mature Transcript to Cytoplasm	-11.397	-8.75002	14/84	6426,6427,6429,6432,7307,7919,9818,9984,10250,10898,11097,23165,55706,65109	SRSF1,SRSF2,SRSF4,SRSF7,U2AF1,DDX39B,NUP58,THOC1,SRRM1,CPSF4,NUP42,NUP205,NDC1,UPF3B
1_Member	GO Biological Processes	GO:0006913	nucleocytoplasmic transport	-11.1494	-8.52931	25/352	1660,3837,5901,6426,6427,6429,6432,7307,7514,7919,8888,9818,9984,10250,10657,10898,11097,23165,23534,30000,55706,64062,64328,65109,65110	DHX9,KPNB1,RAN,SRSF1,SRSF2,SRSF4,SRSF7,U2AF1,XPO1,DDX39B,MCM3AP,NUP58,THOC1,SRRM1,KHDRBS1,CPSF4,NUP42,NUP205,TNPO3,TNPO2,NDC1,RBM26,XPO4,UPF3B,UPF3A
1_Member	GO Biological Processes	GO:0051169	nuclear transport	-11.0692	-8.45765	25/355	1660,3837,5901,6426,6427,6429,6432,7307,7514,7919,8888,9818,9984,10250,10657,10898,11097,23165,23534,30000,55706,64062,64328,65109,65110	DHX9,KPNB1,RAN,SRSF1,SRSF2,SRSF4,SRSF7,U2AF1,XPO1,DDX39B,MCM3AP,NUP58,THOC1,SRRM1,KHDRBS1,CPSF4,NUP42,NUP205,TNPO3,TNPO2,NDC1,RBM26,XPO4,UPF3B,UPF3A
1_Member	GO Biological Processes	GO:0031123	RNA 3'-end processing	-10.9091	-8.32243	17/150	891,1479,1736,6426,6427,6429,6432,6626,7307,7919,9646,9984,10250,10898,51010,65109,79882	CCNB1,CSTF3,DKC1,SRSF1,SRSF2,SRSF4,SRSF7,SNRPA,U2AF1,DDX39B,CTR9,THOC1,SRRM1,CPSF4,EXOSC3,UPF3B,ZC3H14
1_Member	Reactome Gene Sets	R-HSA-159236	Transport of Mature mRNA derived from an Intron-Containing Transcript	-10.85	-8.28674	13/75	6426,6427,6429,6432,7307,7919,9818,9984,10250,11097,23165,55706,65109	SRSF1,SRSF2,SRSF4,SRSF7,U2AF1,DDX39B,NUP58,THOC1,SRRM1,NUP42,NUP205,NDC1,UPF3B
1_Member	GO Biological Processes	GO:0006406	mRNA export from nucleus	-10.7464	-8.20543	15/112	6426,6427,6429,6432,7307,7919,8888,9818,9984,10250,10898,11097,23165,55706,65109	SRSF1,SRSF2,SRSF4,SRSF7,U2AF1,DDX39B,MCM3AP,NUP58,THOC1,SRRM1,CPSF4,NUP42,NUP205,NDC1,UPF3B
1_Member	GO Biological Processes	GO:0071427	mRNA-containing ribonucleoprotein complex export from nucleus	-10.7464	-8.20543	15/112	6426,6427,6429,6432,7307,7919,8888,9818,9984,10250,10898,11097,23165,55706,65109	SRSF1,SRSF2,SRSF4,SRSF7,U2AF1,DDX39B,MCM3AP,NUP58,THOC1,SRRM1,CPSF4,NUP42,NUP205,NDC1,UPF3B
1_Member	GO Biological Processes	GO:0006611	protein export from nucleus	-10.513	-7.98627	18/182	5901,6426,6427,6429,6432,7307,7514,7919,8888,9818,9984,10250,10898,11097,23165,55706,64328,65109	RAN,SRSF1,SRSF2,SRSF4,SRSF7,U2AF1,XPO1,DDX39B,MCM3AP,NUP58,THOC1,SRRM1,CPSF4,NUP42,NUP205,NDC1,XPO4,UPF3B
1_Member	Reactome Gene Sets	R-HSA-72187	mRNA 3'-end processing	-9.71179	-7.25601	11/58	1479,6426,6427,6429,6432,7307,7919,9984,10250,10898,65109	CSTF3,SRSF1,SRSF2,SRSF4,SRSF7,U2AF1,DDX39B,THOC1,SRRM1,CPSF4,UPF3B
1_Member	CORUM	CORUM:1181	C complex spliceosome	-9.36351	-6.94203	12/79	3187,3190,3192,4670,6426,7307,8899,9343,10250,23450,58509,220988	HNRNPH1,HNRNPK,HNRNPU,HNRNPM,SRSF1,U2AF1,PRPF4B,EFTUD2,SRRM1,SF3B3,CACTIN,HNRNPA3
1_Member	Reactome Gene Sets	R-HSA-73856	RNA Polymerase II Transcription Termination	-9.00523	-6.62063	11/67	1479,6426,6427,6429,6432,7307,7919,9984,10250,10898,65109	CSTF3,SRSF1,SRSF2,SRSF4,SRSF7,U2AF1,DDX39B,THOC1,SRRM1,CPSF4,UPF3B
1_Member	GO Biological Processes	GO:0031503	protein-containing complex localization	-8.82827	-6.4682	20/289	3192,5901,6421,6426,6427,6429,6432,7307,7514,7919,8888,9818,9984,10250,10898,11097,23165,55706,65109,440145	HNRNPU,RAN,SFPQ,SRSF1,SRSF2,SRSF4,SRSF7,U2AF1,XPO1,DDX39B,MCM3AP,NUP58,THOC1,SRRM1,CPSF4,NUP42,NUP205,NDC1,UPF3B,MZT1
2_Summary	Reactome Gene Sets	R-HSA-1640170	Cell Cycle	-26.4586	-22.6166	54/673	672,890,891,993,1062,1063,1104,1736,1870,1874,3015,3619,3837,3978,4172,4173,4174,4751,4998,4999,5111,5424,5426,5700,5901,7027,7468,7514,8335,8366,9156,9735,9818,10592,10733,11097,22995,23165,23310,23649,27229,29893,51659,54433,54801,54892,55055,55706,64785,79184,79866,80119,84131,440145	BRCA1,CCNA2,CCNB1,CDC25A,CENPE,CENPF,RCC1,DKC1,E2F2,E2F4,H2AZ1,INCENP,KPNB1,LIG1,MCM3,MCM4,MCM5,NEK2,ORC1,ORC2,PCNA,POLD1,POLE,PSMC1,RAN,TFDP1,NSD2,XPO1,H2AC4,H4C2,EXO1,KNTC1,NUP58,SMC2,PLK4,NUP42,CEP152,NUP205,NCAPD3,POLA2,TUBGCP4,PSMC3IP,GINS2,GAR1,HAUS6,NCAPG2,ZWILCH,NDC1,GINS3,BRCC3,BORA,PIF1,CEP78,MZT1
2_Member	Reactome Gene Sets	R-HSA-1640170	Cell Cycle	-26.4586	-22.6166	54/673	672,890,891,993,1062,1063,1104,1736,1870,1874,3015,3619,3837,3978,4172,4173,4174,4751,4998,4999,5111,5424,5426,5700,5901,7027,7468,7514,8335,8366,9156,9735,9818,10592,10733,11097,22995,23165,23310,23649,27229,29893,51659,54433,54801,54892,55055,55706,64785,79184,79866,80119,84131,440145	BRCA1,CCNA2,CCNB1,CDC25A,CENPE,CENPF,RCC1,DKC1,E2F2,E2F4,H2AZ1,INCENP,KPNB1,LIG1,MCM3,MCM4,MCM5,NEK2,ORC1,ORC2,PCNA,POLD1,POLE,PSMC1,RAN,TFDP1,NSD2,XPO1,H2AC4,H4C2,EXO1,KNTC1,NUP58,SMC2,PLK4,NUP42,CEP152,NUP205,NCAPD3,POLA2,TUBGCP4,PSMC3IP,GINS2,GAR1,HAUS6,NCAPG2,ZWILCH,NDC1,GINS3,BRCC3,BORA,PIF1,CEP78,MZT1
2_Member	Reactome Gene Sets	R-HSA-69278	Cell Cycle, Mitotic	-22.895	-19.4974	46/560	890,891,993,1062,1063,1104,1870,1874,3015,3619,3837,3978,4172,4173,4174,4751,4998,4999,5111,5424,5426,5700,5901,7027,7514,8335,8366,9735,9818,10592,10733,11097,22995,23165,23310,23649,27229,51659,54801,54892,55055,55706,64785,79866,84131,440145	CCNA2,CCNB1,CDC25A,CENPE,CENPF,RCC1,E2F2,E2F4,H2AZ1,INCENP,KPNB1,LIG1,MCM3,MCM4,MCM5,NEK2,ORC1,ORC2,PCNA,POLD1,POLE,PSMC1,RAN,TFDP1,XPO1,H2AC4,H4C2,KNTC1,NUP58,SMC2,PLK4,NUP42,CEP152,NUP205,NCAPD3,POLA2,TUBGCP4,GINS2,HAUS6,NCAPG2,ZWILCH,NDC1,GINS3,BORA,CEP78,MZT1
2_Member	Reactome Gene Sets	R-HSA-68886	M Phase	-11.8412	-9.14534	28/417	891,1062,1063,1104,3015,3619,3837,4751,5700,5901,7514,8335,8366,9735,9818,10592,10733,11097,22995,23165,23310,27229,54801,54892,55055,55706,84131,440145	CCNB1,CENPE,CENPF,RCC1,H2AZ1,INCENP,KPNB1,NEK2,PSMC1,RAN,XPO1,H2AC4,H4C2,KNTC1,NUP58,SMC2,PLK4,NUP42,CEP152,NUP205,NCAPD3,TUBGCP4,HAUS6,NCAPG2,ZWILCH,NDC1,CEP78,MZT1
3_Summary	GO Biological Processes	GO:0006260	DNA replication	-22.8623	-19.4974	34/270	672,890,1660,3978,4172,4173,4174,4678,4796,4998,4999,5111,5424,5426,9156,9401,9984,10036,11169,11198,23649,27000,51514,51659,56652,64785,79915,80119,80174,84289,144455,146059,197342,253714,993,1874,5700,7027,891,1104,2146,9928,10657,23019,55367,128239,1870,1062,1063,3619,7468,7514,8366,9735,55055,79184	BRCA1,CCNA2,DHX9,LIG1,MCM3,MCM4,MCM5,NASP,TONSL,ORC1,ORC2,PCNA,POLD1,POLE,EXO1,RECQL4,THOC1,CHAF1A,WDHD1,SUPT16H,POLA2,DNAJC2,DTL,GINS2,TWNK,GINS3,ATAD5,PIF1,DBF4B,ING5,E2F7,CDAN1,EME2,MMS22L,CDC25A,E2F4,PSMC1,TFDP1,CCNB1,RCC1,EZH2,KIF14,KHDRBS1,CNOT1,PIDD1,IQGAP3,E2F2,CENPE,CENPF,INCENP,NSD2,XPO1,H4C2,KNTC1,ZWILCH,BRCC3
3_Member	GO Biological Processes	GO:0006260	DNA replication	-22.8623	-19.4974	34/270	672,890,1660,3978,4172,4173,4174,4678,4796,4998,4999,5111,5424,5426,9156,9401,9984,10036,11169,11198,23649,27000,51514,51659,56652,64785,79915,80119,80174,84289,144455,146059,197342,253714	BRCA1,CCNA2,DHX9,LIG1,MCM3,MCM4,MCM5,NASP,TONSL,ORC1,ORC2,PCNA,POLD1,POLE,EXO1,RECQL4,THOC1,CHAF1A,WDHD1,SUPT16H,POLA2,DNAJC2,DTL,GINS2,TWNK,GINS3,ATAD5,PIF1,DBF4B,ING5,E2F7,CDAN1,EME2,MMS22L
3_Member	GO Biological Processes	GO:0006261	DNA-dependent DNA replication	-16.3639	-13.3872	22/150	3978,4172,4173,4174,4796,4998,4999,5111,5424,5426,9401,9984,11169,23649,51659,56652,64785,79915,80174,144455,197342,253714	LIG1,MCM3,MCM4,MCM5,TONSL,ORC1,ORC2,PCNA,POLD1,POLE,RECQL4,THOC1,WDHD1,POLA2,GINS2,TWNK,GINS3,ATAD5,DBF4B,E2F7,EME2,MMS22L
3_Member	Reactome Gene Sets	R-HSA-69242	S Phase	-10.4134	-7.89364	17/161	890,993,1874,3978,4172,4173,4174,4998,4999,5111,5424,5426,5700,7027,23649,51659,64785	CCNA2,CDC25A,E2F4,LIG1,MCM3,MCM4,MCM5,ORC1,ORC2,PCNA,POLD1,POLE,PSMC1,TFDP1,POLA2,GINS2,GINS3
3_Member	GO Biological Processes	GO:0044843	cell cycle G1/S phase transition	-10.0015	-7.52745	22/305	890,891,993,1104,1874,2146,4172,4173,4174,4678,4998,4999,5111,5426,7027,9928,10657,23019,23649,55367,128239,144455	CCNA2,CCNB1,CDC25A,RCC1,E2F4,EZH2,MCM3,MCM4,MCM5,NASP,ORC1,ORC2,PCNA,POLE,TFDP1,KIF14,KHDRBS1,CNOT1,POLA2,PIDD1,IQGAP3,E2F7
3_Member	Reactome Gene Sets	R-HSA-69306	DNA Replication	-9.95105	-7.48321	15/127	890,1870,3978,4172,4173,4174,4998,4999,5111,5424,5426,5700,23649,51659,64785	CCNA2,E2F2,LIG1,MCM3,MCM4,MCM5,ORC1,ORC2,PCNA,POLD1,POLE,PSMC1,POLA2,GINS2,GINS3
3_Member	GO Biological Processes	GO:0000082	G1/S transition of mitotic cell cycle	-9.82626	-7.36448	21/282	891,993,1104,1874,2146,4172,4173,4174,4678,4998,4999,5111,5426,7027,9928,10657,23019,23649,55367,128239,144455	CCNB1,CDC25A,RCC1,E2F4,EZH2,MCM3,MCM4,MCM5,NASP,ORC1,ORC2,PCNA,POLE,TFDP1,KIF14,KHDRBS1,CNOT1,POLA2,PIDD1,IQGAP3,E2F7
3_Member	Reactome Gene Sets	R-HSA-69190	DNA strand elongation	-9.69926	-7.24938	9/32	3978,4172,4173,4174,5111,5424,23649,51659,64785	LIG1,MCM3,MCM4,MCM5,PCNA,POLD1,POLA2,GINS2,GINS3
3_Member	Reactome Gene Sets	R-HSA-69239	Synthesis of DNA	-9.30347	-6.88745	14/119	890,3978,4172,4173,4174,4998,4999,5111,5424,5426,5700,23649,51659,64785	CCNA2,LIG1,MCM3,MCM4,MCM5,ORC1,ORC2,PCNA,POLD1,POLE,PSMC1,POLA2,GINS2,GINS3
3_Member	GO Biological Processes	GO:0044786	cell cycle DNA replication	-9.1523	-6.75227	11/65	3978,4172,4173,4174,5111,5424,5426,23649,79915,80174,144455	LIG1,MCM3,MCM4,MCM5,PCNA,POLD1,POLE,POLA2,ATAD5,DBF4B,E2F7
3_Member	Reactome Gene Sets	R-HSA-453279	Mitotic G1 phase and G1/S transition	-8.96444	-6.58982	15/149	890,891,993,1870,1874,4172,4173,4174,4998,4999,5111,5426,5700,7027,23649	CCNA2,CCNB1,CDC25A,E2F2,E2F4,MCM3,MCM4,MCM5,ORC1,ORC2,PCNA,POLE,PSMC1,TFDP1,POLA2
3_Member	Reactome Gene Sets	R-HSA-69206	G1/S Transition	-8.74706	-6.39174	14/131	890,891,993,1874,4172,4173,4174,4998,4999,5111,5426,5700,7027,23649	CCNA2,CCNB1,CDC25A,E2F4,MCM3,MCM4,MCM5,ORC1,ORC2,PCNA,POLE,PSMC1,TFDP1,POLA2
3_Member	Reactome Gene Sets	R-HSA-69620	Cell Cycle Checkpoints	-8.72507	-6.37444	20/293	672,890,891,993,1062,1063,3619,4172,4173,4174,4998,4999,5700,7468,7514,8366,9156,9735,55055,79184	BRCA1,CCNA2,CCNB1,CDC25A,CENPE,CENPF,INCENP,MCM3,MCM4,MCM5,ORC1,ORC2,PSMC1,NSD2,XPO1,H4C2,EXO1,KNTC1,ZWILCH,BRCC3
3_Member	GO Biological Processes	GO:0033260	nuclear DNA replication	-8.30454	-5.98543	10/60	3978,4172,4173,4174,5111,5424,5426,23649,79915,80174	LIG1,MCM3,MCM4,MCM5,PCNA,POLD1,POLE,POLA2,ATAD5,DBF4B
3_Member	GO Biological Processes	GO:0006271	DNA strand elongation involved in DNA replication	-8.24078	-5.93028	7/21	3978,4172,4173,5111,5426,51659,64785	LIG1,MCM3,MCM4,PCNA,POLE,GINS2,GINS3
3_Member	KEGG Pathway	hsa03030	DNA replication	-7.79158	-5.5099	8/36	3978,4172,4173,4174,5111,5424,5426,23649	LIG1,MCM3,MCM4,MCM5,PCNA,POLD1,POLE,POLA2
3_Member	GO Biological Processes	GO:0022616	DNA strand elongation	-7.26677	-5.03045	7/28	3978,4172,4173,5111,5426,51659,64785	LIG1,MCM3,MCM4,PCNA,POLE,GINS2,GINS3
3_Member	KEGG Pathway	hsa04110	Cell cycle	-7.09653	-4.86733	12/124	890,891,993,1870,1874,4172,4173,4174,4998,4999,5111,7027	CCNA2,CCNB1,CDC25A,E2F2,E2F4,MCM3,MCM4,MCM5,ORC1,ORC2,PCNA,TFDP1
3_Member	Reactome Gene Sets	R-HSA-68962	Activation of the pre-replicative complex	-6.73365	-4.54488	7/33	4172,4173,4174,4998,4999,5426,23649	MCM3,MCM4,MCM5,ORC1,ORC2,POLE,POLA2
3_Member	Reactome Gene Sets	R-HSA-176974	Unwinding of DNA	-6.58297	-4.41918	5/12	4172,4173,4174,51659,64785	MCM3,MCM4,MCM5,GINS2,GINS3
3_Member	Reactome Gene Sets	R-HSA-69481	G2/M Checkpoints	-6.49244	-4.34942	13/168	672,891,993,4172,4173,4174,4998,4999,5700,7468,8366,9156,79184	BRCA1,CCNB1,CDC25A,MCM3,MCM4,MCM5,ORC1,ORC2,PSMC1,NSD2,H4C2,EXO1,BRCC3
3_Member	GO Biological Processes	GO:0006270	DNA replication initiation	-6.28736	-4.17508	7/38	4172,4173,4174,4998,4999,5426,23649	MCM3,MCM4,MCM5,ORC1,ORC2,POLE,POLA2
3_Member	Reactome Gene Sets	R-HSA-69002	DNA Replication Pre-Initiation	-5.79405	-3.74446	9/85	1870,4172,4173,4174,4998,4999,5426,5700,23649	E2F2,MCM3,MCM4,MCM5,ORC1,ORC2,POLE,PSMC1,POLA2
3_Member	Reactome Gene Sets	R-HSA-176187	Activation of ATR in response to replication stress	-5.12399	-3.16091	6/37	993,4172,4173,4174,4998,4999	CDC25A,MCM3,MCM4,MCM5,ORC1,ORC2
3_Member	GO Biological Processes	GO:0000727	double-strand break repair via break-induced replication	-5.06938	-3.11582	4/11	4172,4173,4174,51659	MCM3,MCM4,MCM5,GINS2
3_Member	Reactome Gene Sets	R-HSA-68867	Assembly of the pre-replicative complex	-4.54632	-2.67282	7/68	1870,4172,4173,4174,4998,4999,5700	E2F2,MCM3,MCM4,MCM5,ORC1,ORC2,PSMC1
3_Member	Reactome Gene Sets	R-HSA-68949	Orc1 removal from chromatin	-4.42343	-2.56522	7/71	890,4172,4173,4174,4998,4999,5700	CCNA2,MCM3,MCM4,MCM5,ORC1,ORC2,PSMC1
3_Member	CORUM	CORUM:387	MCM complex	-4.377	-2.52919	3/6	4172,4173,4174	MCM3,MCM4,MCM5
3_Member	GO Biological Processes	GO:0006267	pre-replicative complex assembly involved in nuclear cell cycle DNA replication	-4.13816	-2.33276	3/7	4172,4173,4174	MCM3,MCM4,MCM5
3_Member	GO Biological Processes	GO:0036388	pre-replicative complex assembly	-4.13816	-2.33276	3/7	4172,4173,4174	MCM3,MCM4,MCM5
3_Member	GO Biological Processes	GO:1902299	pre-replicative complex assembly involved in cell cycle DNA replication	-4.13816	-2.33276	3/7	4172,4173,4174	MCM3,MCM4,MCM5
3_Member	Reactome Gene Sets	R-HSA-69052	Switching of origins to a post-replicative state	-3.76489	-2.01281	7/90	890,4172,4173,4174,4998,4999,5700	CCNA2,MCM3,MCM4,MCM5,ORC1,ORC2,PSMC1
3_Member	GO Biological Processes	GO:1902969	mitotic DNA replication	-3.0577	-1.40229	3/15	3978,4172,4173	LIG1,MCM3,MCM4
4_Summary	GO Biological Processes	GO:0006281	DNA repair	-19.3439	-16.0662	42/562	672,1660,2175,2176,2177,3978,4172,4173,4174,4796,5111,5378,5424,5426,6421,7468,7516,7517,8366,8438,9156,9401,10036,11169,11198,22976,23028,29089,29128,51514,51659,55215,55247,55775,56916,64708,79184,80119,84250,84444,197342,253714,3329,9984,29893,51010,79915,890,3015,8335	BRCA1,DHX9,FANCA,FANCC,FANCD2,LIG1,MCM3,MCM4,MCM5,TONSL,PCNA,PMS1,POLD1,POLE,SFPQ,NSD2,XRCC2,XRCC3,H4C2,RAD54L,EXO1,RECQL4,CHAF1A,WDHD1,SUPT16H,PAXIP1,KDM1A,UBE2T,UHRF1,DTL,GINS2,FANCI,NEIL3,TDP1,SMARCAD1,COPS7B,BRCC3,PIF1,SLF1,DOT1L,EME2,MMS22L,HSPD1,THOC1,PSMC3IP,EXOSC3,ATAD5,CCNA2,H2AZ1,H2AC4
4_Member	GO Biological Processes	GO:0006281	DNA repair	-19.3439	-16.0662	42/562	672,1660,2175,2176,2177,3978,4172,4173,4174,4796,5111,5378,5424,5426,6421,7468,7516,7517,8366,8438,9156,9401,10036,11169,11198,22976,23028,29089,29128,51514,51659,55215,55247,55775,56916,64708,79184,80119,84250,84444,197342,253714	BRCA1,DHX9,FANCA,FANCC,FANCD2,LIG1,MCM3,MCM4,MCM5,TONSL,PCNA,PMS1,POLD1,POLE,SFPQ,NSD2,XRCC2,XRCC3,H4C2,RAD54L,EXO1,RECQL4,CHAF1A,WDHD1,SUPT16H,PAXIP1,KDM1A,UBE2T,UHRF1,DTL,GINS2,FANCI,NEIL3,TDP1,SMARCAD1,COPS7B,BRCC3,PIF1,SLF1,DOT1L,EME2,MMS22L
4_Member	GO Biological Processes	GO:0006310	DNA recombination	-13.6494	-10.8488	26/298	672,2177,3329,3978,4172,4173,4174,4796,6421,7468,7516,7517,8438,9156,9401,9984,22976,23028,29893,51010,51659,56916,79915,80119,197342,253714	BRCA1,FANCD2,HSPD1,LIG1,MCM3,MCM4,MCM5,TONSL,SFPQ,NSD2,XRCC2,XRCC3,RAD54L,EXO1,RECQL4,THOC1,PAXIP1,KDM1A,PSMC3IP,EXOSC3,GINS2,SMARCAD1,ATAD5,PIF1,EME2,MMS22L
4_Member	Reactome Gene Sets	R-HSA-73894	DNA Repair	-11.6494	-8.98347	25/334	672,890,2175,2176,2177,3015,3978,5111,5424,5426,7468,7516,7517,8335,8366,9156,22976,29089,51514,55215,55247,55775,64708,79184,197342	BRCA1,CCNA2,FANCA,FANCC,FANCD2,H2AZ1,LIG1,PCNA,POLD1,POLE,NSD2,XRCC2,XRCC3,H2AC4,H4C2,EXO1,PAXIP1,UBE2T,DTL,FANCI,NEIL3,TDP1,COPS7B,BRCC3,EME2
4_Member	GO Biological Processes	GO:0006302	double-strand break repair	-11.3588	-8.7209	22/260	672,2177,4172,4173,4174,4796,6421,7468,7516,7517,8366,8438,9401,22976,23028,51659,55775,56916,79184,84250,197342,253714	BRCA1,FANCD2,MCM3,MCM4,MCM5,TONSL,SFPQ,NSD2,XRCC2,XRCC3,H4C2,RAD54L,RECQL4,PAXIP1,KDM1A,GINS2,TDP1,SMARCAD1,BRCC3,SLF1,EME2,MMS22L
4_Member	GO Biological Processes	GO:0000724	double-strand break repair via homologous recombination	-7.53658	-5.27438	13/137	672,4172,4173,4174,4796,6421,7516,7517,8438,9401,23028,51659,253714	BRCA1,MCM3,MCM4,MCM5,TONSL,SFPQ,XRCC2,XRCC3,RAD54L,RECQL4,KDM1A,GINS2,MMS22L
4_Member	GO Biological Processes	GO:0000725	recombinational repair	-7.49864	-5.24024	13/138	672,4172,4173,4174,4796,6421,7516,7517,8438,9401,23028,51659,253714	BRCA1,MCM3,MCM4,MCM5,TONSL,SFPQ,XRCC2,XRCC3,RAD54L,RECQL4,KDM1A,GINS2,MMS22L
4_Member	Reactome Gene Sets	R-HSA-5693532	DNA Double-Strand Break Repair	-7.41603	-5.16881	14/166	672,890,5111,5424,5426,7468,7516,7517,8366,9156,22976,55775,79184,197342	BRCA1,CCNA2,PCNA,POLD1,POLE,NSD2,XRCC2,XRCC3,H4C2,EXO1,PAXIP1,TDP1,BRCC3,EME2
4_Member	Reactome Gene Sets	R-HSA-5693567	HDR through Homologous Recombination (HRR) or Single Strand Annealing (SSA)	-6.79588	-4.59072	12/132	672,890,5111,5424,5426,7468,7516,7517,8366,9156,79184,197342	BRCA1,CCNA2,PCNA,POLD1,POLE,NSD2,XRCC2,XRCC3,H4C2,EXO1,BRCC3,EME2
4_Member	Reactome Gene Sets	R-HSA-5693538	Homology Directed Repair	-6.58426	-4.41918	12/138	672,890,5111,5424,5426,7468,7516,7517,8366,9156,79184,197342	BRCA1,CCNA2,PCNA,POLD1,POLE,NSD2,XRCC2,XRCC3,H4C2,EXO1,BRCC3,EME2
4_Member	Reactome Gene Sets	R-HSA-5685942	HDR through Homologous Recombination (HRR)	-5.60949	-3.58705	8/67	672,5111,5424,5426,7516,7517,9156,197342	BRCA1,PCNA,POLD1,POLE,XRCC2,XRCC3,EXO1,EME2
4_Member	KEGG Pathway	hsa03440	Homologous recombination	-4.85643	-2.94557	6/41	672,5424,7516,7517,8438,79184	BRCA1,POLD1,XRCC2,XRCC3,RAD54L,BRCC3
4_Member	Reactome Gene Sets	R-HSA-5693568	Resolution of D-loop Structures through Holliday Junction Intermediates	-4.20341	-2.38536	5/33	672,7516,7517,9156,197342	BRCA1,XRCC2,XRCC3,EXO1,EME2
4_Member	Reactome Gene Sets	R-HSA-5693537	Resolution of D-Loop Structures	-4.13893	-2.33276	5/34	672,7516,7517,9156,197342	BRCA1,XRCC2,XRCC3,EXO1,EME2
4_Member	Reactome Gene Sets	R-HSA-5693554	Resolution of D-loop Structures through Synthesis-Dependent Strand Annealing (SDSA)	-3.47996	-1.75964	4/26	672,7516,7517,9156	BRCA1,XRCC2,XRCC3,EXO1
4_Member	Reactome Gene Sets	R-HSA-5693579	Homologous DNA Pairing and Strand Exchange	-2.67634	-1.08558	4/42	672,7516,7517,9156	BRCA1,XRCC2,XRCC3,EXO1
5_Summary	GO Biological Processes	GO:0010564	regulation of cell cycle process	-18.2693	-15.0294	48/795	672,891,899,993,1062,1063,1104,1874,2146,2648,3192,3619,4288,4751,4998,5111,5700,5902,6421,7027,7514,7517,9735,9787,9928,10432,10615,10733,11335,22976,22995,23019,23512,51203,51514,54443,54801,55367,64793,79184,79866,79915,80174,80179,84131,84250,90417,144455,890,4172,4173,4174,4678,4999,5426,9833,10657,23649,128239,2177,55055,197342,3054,7919,9984	BRCA1,CCNB1,CCNF,CDC25A,CENPE,CENPF,RCC1,E2F4,EZH2,KAT2A,HNRNPU,INCENP,MKI67,NEK2,ORC1,PCNA,PSMC1,RANBP1,SFPQ,TFDP1,XPO1,XRCC3,KNTC1,DLGAP5,KIF14,RBM14,SPAG5,PLK4,CBX3,PAXIP1,CEP152,CNOT1,SUZ12,NUSAP1,DTL,ANLN,HAUS6,PIDD1,CEP85,BRCC3,BORA,ATAD5,DBF4B,MYO19,CEP78,SLF1,KNSTRN,E2F7,CCNA2,MCM3,MCM4,MCM5,NASP,ORC2,POLE,MELK,KHDRBS1,POLA2,IQGAP3,FANCD2,ZWILCH,EME2,HCFC1,DDX39B,THOC1
5_Member	GO Biological Processes	GO:0010564	regulation of cell cycle process	-18.2693	-15.0294	48/795	672,891,899,993,1062,1063,1104,1874,2146,2648,3192,3619,4288,4751,4998,5111,5700,5902,6421,7027,7514,7517,9735,9787,9928,10432,10615,10733,11335,22976,22995,23019,23512,51203,51514,54443,54801,55367,64793,79184,79866,79915,80174,80179,84131,84250,90417,144455	BRCA1,CCNB1,CCNF,CDC25A,CENPE,CENPF,RCC1,E2F4,EZH2,KAT2A,HNRNPU,INCENP,MKI67,NEK2,ORC1,PCNA,PSMC1,RANBP1,SFPQ,TFDP1,XPO1,XRCC3,KNTC1,DLGAP5,KIF14,RBM14,SPAG5,PLK4,CBX3,PAXIP1,CEP152,CNOT1,SUZ12,NUSAP1,DTL,ANLN,HAUS6,PIDD1,CEP85,BRCC3,BORA,ATAD5,DBF4B,MYO19,CEP78,SLF1,KNSTRN,E2F7
5_Member	GO Biological Processes	GO:0044770	cell cycle phase transition	-18.0616	-14.8978	43/640	672,890,891,899,993,1062,1063,1104,1874,2146,4172,4173,4174,4678,4751,4998,4999,5111,5426,5700,7027,7517,9735,9787,9833,9928,10657,10733,22976,22995,23019,23649,51514,54443,54801,55367,79184,79866,79915,80174,84131,128239,144455	BRCA1,CCNA2,CCNB1,CCNF,CDC25A,CENPE,CENPF,RCC1,E2F4,EZH2,MCM3,MCM4,MCM5,NASP,NEK2,ORC1,ORC2,PCNA,POLE,PSMC1,TFDP1,XRCC3,KNTC1,DLGAP5,MELK,KIF14,KHDRBS1,PLK4,PAXIP1,CEP152,CNOT1,POLA2,DTL,ANLN,HAUS6,PIDD1,BRCC3,BORA,ATAD5,DBF4B,CEP78,IQGAP3,E2F7
5_Member	GO Biological Processes	GO:0044772	mitotic cell cycle phase transition	-17.6121	-14.5235	41/595	672,890,891,899,993,1062,1063,1104,1874,2146,4172,4173,4174,4678,4751,4998,4999,5111,5426,5700,7027,7517,9735,9787,9833,9928,10657,10733,22995,23019,23649,51514,54443,54801,55367,79866,79915,80174,84131,128239,144455	BRCA1,CCNA2,CCNB1,CCNF,CDC25A,CENPE,CENPF,RCC1,E2F4,EZH2,MCM3,MCM4,MCM5,NASP,NEK2,ORC1,ORC2,PCNA,POLE,PSMC1,TFDP1,XRCC3,KNTC1,DLGAP5,MELK,KIF14,KHDRBS1,PLK4,CEP152,CNOT1,POLA2,DTL,ANLN,HAUS6,PIDD1,BORA,ATAD5,DBF4B,CEP78,IQGAP3,E2F7
5_Member	GO Biological Processes	GO:0007346	regulation of mitotic cell cycle	-13.3522	-10.5646	39/718	672,891,993,1062,1063,1104,1874,2146,2177,3192,3619,4288,4751,4998,5111,5700,5902,7027,7517,9735,9787,9928,10733,22995,23019,51203,51514,54443,54801,55055,55367,64793,79866,79915,80174,84131,84250,144455,197342	BRCA1,CCNB1,CDC25A,CENPE,CENPF,RCC1,E2F4,EZH2,FANCD2,HNRNPU,INCENP,MKI67,NEK2,ORC1,PCNA,PSMC1,RANBP1,TFDP1,XRCC3,KNTC1,DLGAP5,KIF14,PLK4,CEP152,CNOT1,NUSAP1,DTL,ANLN,HAUS6,ZWILCH,PIDD1,CEP85,BORA,ATAD5,DBF4B,CEP78,SLF1,E2F7,EME2
5_Member	GO Biological Processes	GO:1901987	regulation of cell cycle phase transition	-10.9659	-8.37104	29/487	672,891,993,1062,1063,1874,2146,4751,4998,5111,5700,7027,7517,9735,9787,9928,10733,22976,22995,23019,51514,54443,54801,55367,79184,79915,80174,84131,144455	BRCA1,CCNB1,CDC25A,CENPE,CENPF,E2F4,EZH2,NEK2,ORC1,PCNA,PSMC1,TFDP1,XRCC3,KNTC1,DLGAP5,KIF14,PLK4,PAXIP1,CEP152,CNOT1,DTL,ANLN,HAUS6,PIDD1,BRCC3,ATAD5,DBF4B,CEP78,E2F7
5_Member	GO Biological Processes	GO:0090068	positive regulation of cell cycle process	-10.8808	-8.30233	23/303	672,891,993,1874,2146,3192,5111,5902,6421,7027,7517,9787,9928,10615,10733,23019,51203,51514,55367,79915,80174,84250,144455	BRCA1,CCNB1,CDC25A,E2F4,EZH2,HNRNPU,PCNA,RANBP1,SFPQ,TFDP1,XRCC3,DLGAP5,KIF14,SPAG5,PLK4,CNOT1,NUSAP1,DTL,PIDD1,ATAD5,DBF4B,SLF1,E2F7
5_Member	GO Biological Processes	GO:0045787	positive regulation of cell cycle	-10.7856	-8.22994	26/397	672,891,993,1874,2146,3054,3192,5111,5902,6421,7027,7517,7919,9787,9928,9984,10615,10733,23019,51203,51514,55367,79915,80174,84250,144455	BRCA1,CCNB1,CDC25A,E2F4,EZH2,HCFC1,HNRNPU,PCNA,RANBP1,SFPQ,TFDP1,XRCC3,DDX39B,DLGAP5,KIF14,THOC1,SPAG5,PLK4,CNOT1,NUSAP1,DTL,PIDD1,ATAD5,DBF4B,SLF1,E2F7
5_Member	GO Biological Processes	GO:1901990	regulation of mitotic cell cycle phase transition	-10.3358	-7.82286	27/449	672,891,993,1062,1063,1874,2146,4751,4998,5111,5700,7027,7517,9735,9787,9928,10733,22995,23019,51514,54443,54801,55367,79915,80174,84131,144455	BRCA1,CCNB1,CDC25A,CENPE,CENPF,E2F4,EZH2,NEK2,ORC1,PCNA,PSMC1,TFDP1,XRCC3,KNTC1,DLGAP5,KIF14,PLK4,CEP152,CNOT1,DTL,ANLN,HAUS6,PIDD1,ATAD5,DBF4B,CEP78,E2F7
5_Member	GO Biological Processes	GO:0044839	cell cycle G2/M phase transition	-10.1472	-7.65418	21/271	672,890,891,993,1063,4751,4998,5700,9833,9928,10657,10733,22976,22995,51514,54801,79184,79866,79915,80174,84131	BRCA1,CCNA2,CCNB1,CDC25A,CENPF,NEK2,ORC1,PSMC1,MELK,KIF14,KHDRBS1,PLK4,PAXIP1,CEP152,DTL,HAUS6,BRCC3,BORA,ATAD5,DBF4B,CEP78
5_Member	GO Biological Processes	GO:1902749	regulation of cell cycle G2/M phase transition	-8.42289	-6.09055	17/216	672,891,993,1063,4751,4998,5700,9928,10733,22976,22995,51514,54801,79184,79915,80174,84131	BRCA1,CCNB1,CDC25A,CENPF,NEK2,ORC1,PSMC1,KIF14,PLK4,PAXIP1,CEP152,DTL,HAUS6,BRCC3,ATAD5,DBF4B,CEP78
5_Member	GO Biological Processes	GO:0000086	G2/M transition of mitotic cell cycle	-8.21636	-5.91009	18/252	672,890,891,993,1063,4751,4998,5700,9833,9928,10657,10733,22995,51514,54801,79866,80174,84131	BRCA1,CCNA2,CCNB1,CDC25A,CENPF,NEK2,ORC1,PSMC1,MELK,KIF14,KHDRBS1,PLK4,CEP152,DTL,HAUS6,BORA,DBF4B,CEP78
5_Member	GO Biological Processes	GO:0010389	regulation of G2/M transition of mitotic cell cycle	-6.4383	-4.30672	14/199	672,891,993,1063,4751,4998,5700,9928,10733,22995,51514,54801,80174,84131	BRCA1,CCNB1,CDC25A,CENPF,NEK2,ORC1,PSMC1,KIF14,PLK4,CEP152,DTL,HAUS6,DBF4B,CEP78
5_Member	GO Biological Processes	GO:0045931	positive regulation of mitotic cell cycle	-4.83744	-2.92827	11/170	891,993,3192,5902,7027,7517,9787,51203,51514,80174,84250	CCNB1,CDC25A,HNRNPU,RANBP1,TFDP1,XRCC3,DLGAP5,NUSAP1,DTL,DBF4B,SLF1
5_Member	GO Biological Processes	GO:1902751	positive regulation of cell cycle G2/M phase transition	-4.4111	-2.55738	5/30	891,993,51514,79915,80174	CCNB1,CDC25A,DTL,ATAD5,DBF4B
5_Member	GO Biological Processes	GO:1901989	positive regulation of cell cycle phase transition	-3.96553	-2.18299	8/112	891,993,2146,7027,9787,51514,79915,80174	CCNB1,CDC25A,EZH2,TFDP1,DLGAP5,DTL,ATAD5,DBF4B
5_Member	GO Biological Processes	GO:0010971	positive regulation of G2/M transition of mitotic cell cycle	-3.41476	-1.70358	4/27	891,993,51514,80174	CCNB1,CDC25A,DTL,DBF4B
5_Member	GO Biological Processes	GO:1901992	positive regulation of mitotic cell cycle phase transition	-2.80071	-1.19002	6/96	891,993,7027,9787,51514,80174	CCNB1,CDC25A,TFDP1,DLGAP5,DTL,DBF4B
6_Summary	GO Biological Processes	GO:1903311	regulation of mRNA metabolic process	-18.1447	-14.9396	32/328	891,1660,3184,3190,3192,4670,4691,5700,5725,6294,6426,6427,6429,6432,6625,6626,7514,8148,8241,9238,9646,10657,10898,22894,23019,26528,29896,51010,58517,64783,79675,79882,6421,23028,3187	CCNB1,DHX9,HNRNPD,HNRNPK,HNRNPU,HNRNPM,NCL,PSMC1,PTBP1,SAFB,SRSF1,SRSF2,SRSF4,SRSF7,SNRNP70,SNRPA,XPO1,TAF15,RBM10,TBRG4,CTR9,KHDRBS1,CPSF4,DIS3,CNOT1,DAZAP1,TRA2A,EXOSC3,RBM25,RBM15,FASTKD1,ZC3H14,SFPQ,KDM1A,HNRNPH1
6_Member	GO Biological Processes	GO:1903311	regulation of mRNA metabolic process	-18.1447	-14.9396	32/328	891,1660,3184,3190,3192,4670,4691,5700,5725,6294,6426,6427,6429,6432,6625,6626,7514,8148,8241,9238,9646,10657,10898,22894,23019,26528,29896,51010,58517,64783,79675,79882	CCNB1,DHX9,HNRNPD,HNRNPK,HNRNPU,HNRNPM,NCL,PSMC1,PTBP1,SAFB,SRSF1,SRSF2,SRSF4,SRSF7,SNRNP70,SNRPA,XPO1,TAF15,RBM10,TBRG4,CTR9,KHDRBS1,CPSF4,DIS3,CNOT1,DAZAP1,TRA2A,EXOSC3,RBM25,RBM15,FASTKD1,ZC3H14
6_Member	GO Biological Processes	GO:0050684	regulation of mRNA processing	-16.8215	-13.7811	22/143	891,1660,3190,3192,4691,5725,6294,6426,6427,6429,6432,6625,6626,8241,9646,10657,10898,26528,29896,58517,64783,79882	CCNB1,DHX9,HNRNPK,HNRNPU,NCL,PTBP1,SAFB,SRSF1,SRSF2,SRSF4,SRSF7,SNRNP70,SNRPA,RBM10,CTR9,KHDRBS1,CPSF4,DAZAP1,TRA2A,RBM25,RBM15,ZC3H14
6_Member	GO Biological Processes	GO:0000380	alternative mRNA splicing, via spliceosome	-11.7784	-9.10279	14/79	1660,3192,4670,5725,6421,6426,6427,6429,6432,8241,10657,23028,58517,64783	DHX9,HNRNPU,HNRNPM,PTBP1,SFPQ,SRSF1,SRSF2,SRSF4,SRSF7,RBM10,KHDRBS1,KDM1A,RBM25,RBM15
6_Member	GO Biological Processes	GO:0048024	regulation of mRNA splicing, via spliceosome	-11.2231	-8.59423	15/104	3190,3192,4691,5725,6426,6427,6429,6432,6625,8241,10657,26528,29896,58517,64783	HNRNPK,HNRNPU,NCL,PTBP1,SRSF1,SRSF2,SRSF4,SRSF7,SNRNP70,RBM10,KHDRBS1,DAZAP1,TRA2A,RBM25,RBM15
6_Member	GO Biological Processes	GO:0043484	regulation of RNA splicing	-10.3094	-7.80323	16/141	3187,3190,3192,4691,5725,6426,6427,6429,6432,6625,8241,10657,26528,29896,58517,64783	HNRNPH1,HNRNPK,HNRNPU,NCL,PTBP1,SRSF1,SRSF2,SRSF4,SRSF7,SNRNP70,RBM10,KHDRBS1,DAZAP1,TRA2A,RBM25,RBM15
6_Member	GO Biological Processes	GO:1903312	negative regulation of mRNA metabolic process	-7.93023	-5.63643	11/84	1660,3184,3190,3192,5725,6429,6432,8148,8241,9646,79882	DHX9,HNRNPD,HNRNPK,HNRNPU,PTBP1,SRSF4,SRSF7,TAF15,RBM10,CTR9,ZC3H14
6_Member	GO Biological Processes	GO:0000381	regulation of alternative mRNA splicing, via spliceosome	-7.75813	-5.48434	10/68	3192,5725,6426,6427,6429,6432,8241,10657,58517,64783	HNRNPU,PTBP1,SRSF1,SRSF2,SRSF4,SRSF7,RBM10,KHDRBS1,RBM25,RBM15
6_Member	GO Biological Processes	GO:0050686	negative regulation of mRNA processing	-7.04107	-4.81887	7/30	3190,5725,6429,6432,8241,9646,79882	HNRNPK,PTBP1,SRSF4,SRSF7,RBM10,CTR9,ZC3H14
6_Member	GO Biological Processes	GO:0048025	negative regulation of mRNA splicing, via spliceosome	-5.21483	-3.23814	5/21	3190,5725,6429,6432,8241	HNRNPK,PTBP1,SRSF4,SRSF7,RBM10
6_Member	GO Biological Processes	GO:0033119	negative regulation of RNA splicing	-4.81652	-2.90903	5/25	3190,5725,6429,6432,8241	HNRNPK,PTBP1,SRSF4,SRSF7,RBM10
7_Summary	GO Biological Processes	GO:0048285	organelle fission	-18.0408	-14.8978	37/462	891,1062,1063,1104,1723,2175,2177,3192,3619,3837,4288,4751,5901,5902,7517,8438,9735,9787,9928,10592,10615,23310,24137,29893,51203,54443,55706,64793,79866,80179,84250,90417,129563,146909,197342,259266,440145,672,6421,56916,157313,890,899,993,3978,10733,54801,54892,55055,79184,83461,144455,1874,2648,7514,7516,10432,22995,25914,27229,284403,10128,56992,23277,51134,84131	CCNB1,CENPE,CENPF,RCC1,DHODH,FANCA,FANCD2,HNRNPU,INCENP,KPNB1,MKI67,NEK2,RAN,RANBP1,XRCC3,RAD54L,KNTC1,DLGAP5,KIF14,SMC2,SPAG5,NCAPD3,KIF4A,PSMC3IP,NUSAP1,ANLN,NDC1,CEP85,BORA,MYO19,SLF1,KNSTRN,DIS3L2,KIF18B,EME2,ASPM,MZT1,BRCA1,SFPQ,SMARCAD1,CDCA2,CCNA2,CCNF,CDC25A,LIG1,PLK4,HAUS6,NCAPG2,ZWILCH,BRCC3,CDCA3,E2F7,E2F4,KAT2A,XPO1,XRCC2,RBM14,CEP152,RTTN,TUBGCP4,WDR62,LRPPRC,KIF15,CLUH,CEP83,CEP78
7_Member	GO Biological Processes	GO:0048285	organelle fission	-18.0408	-14.8978	37/462	891,1062,1063,1104,1723,2175,2177,3192,3619,3837,4288,4751,5901,5902,7517,8438,9735,9787,9928,10592,10615,23310,24137,29893,51203,54443,55706,64793,79866,80179,84250,90417,129563,146909,197342,259266,440145	CCNB1,CENPE,CENPF,RCC1,DHODH,FANCA,FANCD2,HNRNPU,INCENP,KPNB1,MKI67,NEK2,RAN,RANBP1,XRCC3,RAD54L,KNTC1,DLGAP5,KIF14,SMC2,SPAG5,NCAPD3,KIF4A,PSMC3IP,NUSAP1,ANLN,NDC1,CEP85,BORA,MYO19,SLF1,KNSTRN,DIS3L2,KIF18B,EME2,ASPM,MZT1
7_Member	GO Biological Processes	GO:0000280	nuclear division	-17.752	-14.637	35/416	891,1062,1063,1104,2175,2177,3192,3619,3837,4288,4751,5901,5902,7517,8438,9735,9787,9928,10592,10615,23310,24137,29893,51203,54443,55706,64793,79866,84250,90417,129563,146909,197342,259266,440145	CCNB1,CENPE,CENPF,RCC1,FANCA,FANCD2,HNRNPU,INCENP,KPNB1,MKI67,NEK2,RAN,RANBP1,XRCC3,RAD54L,KNTC1,DLGAP5,KIF14,SMC2,SPAG5,NCAPD3,KIF4A,PSMC3IP,NUSAP1,ANLN,NDC1,CEP85,BORA,SLF1,KNSTRN,DIS3L2,KIF18B,EME2,ASPM,MZT1
7_Member	GO Biological Processes	GO:0140014	mitotic nuclear division	-16.5725	-13.5756	28/271	891,1062,1063,1104,3192,3619,3837,4288,4751,5901,5902,7517,9735,9787,9928,10592,10615,23310,24137,51203,54443,64793,79866,84250,90417,129563,146909,440145	CCNB1,CENPE,CENPF,RCC1,HNRNPU,INCENP,KPNB1,MKI67,NEK2,RAN,RANBP1,XRCC3,KNTC1,DLGAP5,KIF14,SMC2,SPAG5,NCAPD3,KIF4A,NUSAP1,ANLN,CEP85,BORA,SLF1,KNSTRN,DIS3L2,KIF18B,MZT1
7_Member	GO Biological Processes	GO:0007059	chromosome segregation	-16.0695	-13.1483	30/333	672,891,1062,1063,1104,2177,3192,3619,3837,4288,4751,5901,6421,7517,9787,9928,10592,10615,23310,24137,51203,55706,56916,64793,84250,90417,129563,146909,157313,197342	BRCA1,CCNB1,CENPE,CENPF,RCC1,FANCD2,HNRNPU,INCENP,KPNB1,MKI67,NEK2,RAN,SFPQ,XRCC3,DLGAP5,KIF14,SMC2,SPAG5,NCAPD3,KIF4A,NUSAP1,NDC1,SMARCAD1,CEP85,SLF1,KNSTRN,DIS3L2,KIF18B,CDCA2,EME2
7_Member	GO Biological Processes	GO:0000070	mitotic sister chromatid segregation	-13.6623	-10.8488	20/158	891,1062,1063,3192,3619,3837,4751,5901,7517,9787,9928,10592,10615,23310,24137,51203,84250,90417,129563,146909	CCNB1,CENPE,CENPF,HNRNPU,INCENP,KPNB1,NEK2,RAN,XRCC3,DLGAP5,KIF14,SMC2,SPAG5,NCAPD3,KIF4A,NUSAP1,SLF1,KNSTRN,DIS3L2,KIF18B
7_Member	GO Biological Processes	GO:0000819	sister chromatid segregation	-12.8594	-10.0966	21/196	891,1062,1063,3192,3619,3837,4751,5901,6421,7517,9787,9928,10592,10615,23310,24137,51203,84250,90417,129563,146909	CCNB1,CENPE,CENPF,HNRNPU,INCENP,KPNB1,NEK2,RAN,SFPQ,XRCC3,DLGAP5,KIF14,SMC2,SPAG5,NCAPD3,KIF4A,NUSAP1,SLF1,KNSTRN,DIS3L2,KIF18B
7_Member	GO Biological Processes	GO:0098813	nuclear chromosome segregation	-12.7775	-10.0265	24/271	891,1062,1063,2177,3192,3619,3837,4751,5901,6421,7517,9787,9928,10592,10615,23310,24137,51203,55706,84250,90417,129563,146909,197342	CCNB1,CENPE,CENPF,FANCD2,HNRNPU,INCENP,KPNB1,NEK2,RAN,SFPQ,XRCC3,DLGAP5,KIF14,SMC2,SPAG5,NCAPD3,KIF4A,NUSAP1,NDC1,SLF1,KNSTRN,DIS3L2,KIF18B,EME2
7_Member	GO Biological Processes	GO:0051301	cell division	-12.0039	-9.27586	34/609	890,891,899,993,1062,1063,1104,3192,3619,3978,4751,5901,9735,9928,10592,10615,10733,23310,24137,51203,54443,54801,54892,55055,79184,79866,80179,83461,90417,129563,144455,146909,157313,259266	CCNA2,CCNB1,CCNF,CDC25A,CENPE,CENPF,RCC1,HNRNPU,INCENP,LIG1,NEK2,RAN,KNTC1,KIF14,SMC2,SPAG5,PLK4,NCAPD3,KIF4A,NUSAP1,ANLN,HAUS6,NCAPG2,ZWILCH,BRCC3,BORA,MYO19,CDCA3,KNSTRN,DIS3L2,E2F7,KIF18B,CDCA2,ASPM
7_Member	GO Biological Processes	GO:0000226	microtubule cytoskeleton organization	-11.7824	-9.10279	33/585	672,891,899,1062,1104,1874,2648,3192,3619,3837,4751,5901,5902,7514,7516,7517,9928,10432,10615,10733,22995,24137,25914,27229,51203,54801,64793,79866,90417,146909,259266,284403,440145	BRCA1,CCNB1,CCNF,CENPE,RCC1,E2F4,KAT2A,HNRNPU,INCENP,KPNB1,NEK2,RAN,RANBP1,XPO1,XRCC2,XRCC3,KIF14,RBM14,SPAG5,PLK4,CEP152,KIF4A,RTTN,TUBGCP4,NUSAP1,HAUS6,CEP85,BORA,KNSTRN,KIF18B,ASPM,WDR62,MZT1
7_Member	GO Biological Processes	GO:0007017	microtubule-based process	-10.8732	-8.30233	37/784	672,891,899,1062,1104,1874,2648,3192,3619,3837,4751,5901,5902,6421,7514,7516,7517,9787,9928,10128,10432,10615,10733,22995,24137,25914,27229,51203,54801,56992,64793,79866,90417,146909,259266,284403,440145	BRCA1,CCNB1,CCNF,CENPE,RCC1,E2F4,KAT2A,HNRNPU,INCENP,KPNB1,NEK2,RAN,RANBP1,SFPQ,XPO1,XRCC2,XRCC3,DLGAP5,KIF14,LRPPRC,RBM14,SPAG5,PLK4,CEP152,KIF4A,RTTN,TUBGCP4,NUSAP1,HAUS6,KIF15,CEP85,BORA,KNSTRN,KIF18B,ASPM,WDR62,MZT1
7_Member	GO Biological Processes	GO:0007051	spindle organization	-9.17211	-6.76149	17/193	891,1062,1104,3192,3619,3837,4751,5901,10615,24137,27229,54801,79866,90417,259266,284403,440145	CCNB1,CENPE,RCC1,HNRNPU,INCENP,KPNB1,NEK2,RAN,SPAG5,KIF4A,TUBGCP4,HAUS6,BORA,KNSTRN,ASPM,WDR62,MZT1
7_Member	GO Biological Processes	GO:0007088	regulation of mitotic nuclear division	-9.16489	-6.7596	16/168	891,1062,1063,1104,3192,4288,4751,5902,7517,9735,9787,51203,54443,64793,79866,84250	CCNB1,CENPE,CENPF,RCC1,HNRNPU,MKI67,NEK2,RANBP1,XRCC3,KNTC1,DLGAP5,NUSAP1,ANLN,CEP85,BORA,SLF1
7_Member	GO Biological Processes	GO:0051783	regulation of nuclear division	-8.31728	-5.99381	16/192	891,1062,1063,1104,3192,4288,4751,5902,7517,9735,9787,51203,54443,64793,79866,84250	CCNB1,CENPE,CENPF,RCC1,HNRNPU,MKI67,NEK2,RANBP1,XRCC3,KNTC1,DLGAP5,NUSAP1,ANLN,CEP85,BORA,SLF1
7_Member	GO Biological Processes	GO:0051983	regulation of chromosome segregation	-7.86578	-5.5801	12/106	891,1062,1063,3192,4288,4751,6421,7517,9787,10615,84250,90417	CCNB1,CENPE,CENPF,HNRNPU,MKI67,NEK2,SFPQ,XRCC3,DLGAP5,SPAG5,SLF1,KNSTRN
7_Member	GO Biological Processes	GO:0007052	mitotic spindle organization	-6.61895	-4.44597	11/112	891,1062,1104,3192,3837,4751,5901,24137,79866,284403,440145	CCNB1,CENPE,RCC1,HNRNPU,KPNB1,NEK2,RAN,KIF4A,BORA,WDR62,MZT1
7_Member	GO Biological Processes	GO:1902850	microtubule cytoskeleton organization involved in mitosis	-6.55005	-4.39232	12/139	891,1062,1104,3192,3837,4751,5901,24137,51203,79866,284403,440145	CCNB1,CENPE,RCC1,HNRNPU,KPNB1,NEK2,RAN,KIF4A,NUSAP1,BORA,WDR62,MZT1
7_Member	GO Biological Processes	GO:0051225	spindle assembly	-6.06652	-3.97444	11/127	1104,3192,3619,3837,4751,10615,24137,27229,54801,259266,440145	RCC1,HNRNPU,INCENP,KPNB1,NEK2,SPAG5,KIF4A,TUBGCP4,HAUS6,ASPM,MZT1
7_Member	GO Biological Processes	GO:0051303	establishment of chromosome localization	-5.97252	-3.89312	9/81	891,1062,1063,3192,3619,3837,9787,9928,10615	CCNB1,CENPE,CENPF,HNRNPU,INCENP,KPNB1,DLGAP5,KIF14,SPAG5
7_Member	GO Biological Processes	GO:0050000	chromosome localization	-5.92695	-3.85336	9/82	891,1062,1063,3192,3619,3837,9787,9928,10615	CCNB1,CENPE,CENPF,HNRNPU,INCENP,KPNB1,DLGAP5,KIF14,SPAG5
7_Member	GO Biological Processes	GO:0051310	metaphase plate congression	-5.81635	-3.76442	8/63	891,1062,1063,3192,3619,3837,9928,10615	CCNB1,CENPE,CENPF,HNRNPU,INCENP,KPNB1,KIF14,SPAG5
7_Member	GO Biological Processes	GO:0051640	organelle localization	-4.02472	-2.23581	23/732	891,1062,1063,2648,3192,3619,3837,4751,5901,7514,9787,9928,10128,10615,10733,22995,23277,51134,51203,54801,80179,84131,259266	CCNB1,CENPE,CENPF,KAT2A,HNRNPU,INCENP,KPNB1,NEK2,RAN,XPO1,DLGAP5,KIF14,LRPPRC,SPAG5,PLK4,CEP152,CLUH,CEP83,NUSAP1,HAUS6,MYO19,CEP78,ASPM
7_Member	GO Biological Processes	GO:0090307	mitotic spindle assembly	-3.85919	-2.09153	6/61	1104,3192,3837,4751,24137,440145	RCC1,HNRNPU,KPNB1,NEK2,KIF4A,MZT1
7_Member	GO Biological Processes	GO:0007080	mitotic metaphase plate congression	-3.37201	-1.66569	5/49	891,1062,3192,3837,9928	CCNB1,CENPE,HNRNPU,KPNB1,KIF14
7_Member	GO Biological Processes	GO:0051656	establishment of organelle localization	-2.3388	-0.79494	15/536	891,1062,1063,3192,3619,3837,5901,7514,9787,9928,10128,10615,51134,51203,80179	CCNB1,CENPE,CENPF,HNRNPU,INCENP,KPNB1,RAN,XPO1,DLGAP5,KIF14,LRPPRC,SPAG5,CEP83,NUSAP1,MYO19
8_Summary	GO Biological Processes	GO:0000075	cell cycle checkpoint	-11.0154	-8.41231	20/218	672,891,1063,1874,2177,4998,5111,7027,7517,7919,9735,9984,23019,51514,55055,55367,79184,84444,144455,197342,890,993,1870,2648,4172,5902,899,2146,4751,5700,9238,10432,11335,23512,22976,23028,79915,9928,1786	BRCA1,CCNB1,CENPF,E2F4,FANCD2,ORC1,PCNA,TFDP1,XRCC3,DDX39B,KNTC1,THOC1,CNOT1,DTL,ZWILCH,PIDD1,BRCC3,DOT1L,E2F7,EME2,CCNA2,CDC25A,E2F2,KAT2A,MCM3,RANBP1,CCNF,EZH2,NEK2,PSMC1,TBRG4,RBM14,CBX3,SUZ12,PAXIP1,KDM1A,ATAD5,KIF14,DNMT1
8_Member	GO Biological Processes	GO:0000075	cell cycle checkpoint	-11.0154	-8.41231	20/218	672,891,1063,1874,2177,4998,5111,7027,7517,7919,9735,9984,23019,51514,55055,55367,79184,84444,144455,197342	BRCA1,CCNB1,CENPF,E2F4,FANCD2,ORC1,PCNA,TFDP1,XRCC3,DDX39B,KNTC1,THOC1,CNOT1,DTL,ZWILCH,PIDD1,BRCC3,DOT1L,E2F7,EME2
8_Member	GO Biological Processes	GO:0031570	DNA integrity checkpoint	-9.4396	-7.00699	16/161	672,891,1874,2177,4998,5111,7027,7919,9984,23019,51514,55367,79184,84444,144455,197342	BRCA1,CCNB1,E2F4,FANCD2,ORC1,PCNA,TFDP1,DDX39B,THOC1,CNOT1,DTL,PIDD1,BRCC3,DOT1L,E2F7,EME2
8_Member	GO Biological Processes	GO:0000077	DNA damage checkpoint	-8.92374	-6.55402	15/150	672,891,1874,2177,5111,7027,7919,9984,23019,51514,55367,79184,84444,144455,197342	BRCA1,CCNB1,E2F4,FANCD2,PCNA,TFDP1,DDX39B,THOC1,CNOT1,DTL,PIDD1,BRCC3,DOT1L,E2F7,EME2
8_Member	Canonical Pathways	M40	PID E2F PATHWAY	-8.528	-6.18662	11/74	672,890,993,1870,1874,2648,4172,4998,5902,7027,144455	BRCA1,CCNA2,CDC25A,E2F2,E2F4,KAT2A,MCM3,ORC1,RANBP1,TFDP1,E2F7
8_Member	GO Biological Processes	GO:0007093	mitotic cell cycle checkpoint	-8.34918	-6.0213	15/165	672,891,1063,1874,2177,4998,5111,7027,7517,9735,23019,55055,55367,144455,197342	BRCA1,CCNB1,CENPF,E2F4,FANCD2,ORC1,PCNA,TFDP1,XRCC3,KNTC1,CNOT1,ZWILCH,PIDD1,E2F7,EME2
8_Member	GO Biological Processes	GO:0045786	negative regulation of cell cycle	-8.25224	-5.93745	29/637	672,891,899,1063,1874,2146,2177,2648,4751,4998,5111,5700,7027,7517,7919,9238,9735,9984,10432,11335,23019,23512,51514,55055,55367,79184,84444,144455,197342	BRCA1,CCNB1,CCNF,CENPF,E2F4,EZH2,FANCD2,KAT2A,NEK2,ORC1,PCNA,PSMC1,TFDP1,XRCC3,DDX39B,TBRG4,KNTC1,THOC1,RBM14,CBX3,CNOT1,SUZ12,DTL,ZWILCH,PIDD1,BRCC3,DOT1L,E2F7,EME2
8_Member	GO Biological Processes	GO:0010948	negative regulation of cell cycle process	-7.98455	-5.68664	21/357	672,891,899,1063,1874,2146,2648,4751,4998,5111,5700,7027,7517,10432,11335,23019,23512,51514,55367,79184,144455	BRCA1,CCNB1,CCNF,CENPF,E2F4,EZH2,KAT2A,NEK2,ORC1,PCNA,PSMC1,TFDP1,XRCC3,RBM14,CBX3,CNOT1,SUZ12,DTL,PIDD1,BRCC3,E2F7
8_Member	GO Biological Processes	GO:0042770	signal transduction in response to DNA damage	-7.69169	-5.4218	13/133	672,891,1874,5111,7027,22976,23019,23028,51514,55367,79184,79915,144455	BRCA1,CCNB1,E2F4,PCNA,TFDP1,PAXIP1,CNOT1,KDM1A,DTL,PIDD1,BRCC3,ATAD5,E2F7
8_Member	GO Biological Processes	GO:0072401	signal transduction involved in DNA integrity checkpoint	-7.45318	-5.20226	10/73	672,891,1874,5111,7027,23019,51514,55367,79184,144455	BRCA1,CCNB1,E2F4,PCNA,TFDP1,CNOT1,DTL,PIDD1,BRCC3,E2F7
8_Member	GO Biological Processes	GO:0072422	signal transduction involved in DNA damage checkpoint	-7.45318	-5.20226	10/73	672,891,1874,5111,7027,23019,51514,55367,79184,144455	BRCA1,CCNB1,E2F4,PCNA,TFDP1,CNOT1,DTL,PIDD1,BRCC3,E2F7
8_Member	GO Biological Processes	GO:0072395	signal transduction involved in cell cycle checkpoint	-7.39509	-5.15153	10/74	672,891,1874,5111,7027,23019,51514,55367,79184,144455	BRCA1,CCNB1,E2F4,PCNA,TFDP1,CNOT1,DTL,PIDD1,BRCC3,E2F7
8_Member	GO Biological Processes	GO:0030330	DNA damage response, signal transduction by p53 class mediator	-5.86945	-3.80561	10/107	672,891,1874,5111,7027,22976,23019,23028,55367,144455	BRCA1,CCNB1,E2F4,PCNA,TFDP1,PAXIP1,CNOT1,KDM1A,PIDD1,E2F7
8_Member	GO Biological Processes	GO:0044774	mitotic DNA integrity checkpoint	-5.8322	-3.77555	10/108	891,1874,2177,4998,5111,7027,23019,55367,144455,197342	CCNB1,E2F4,FANCD2,ORC1,PCNA,TFDP1,CNOT1,PIDD1,E2F7,EME2
8_Member	GO Biological Processes	GO:0045930	negative regulation of mitotic cell cycle	-5.59682	-3.57656	17/340	672,891,1063,1874,2146,2177,4998,5111,5700,7027,7517,9735,23019,55055,55367,144455,197342	BRCA1,CCNB1,CENPF,E2F4,EZH2,FANCD2,ORC1,PCNA,PSMC1,TFDP1,XRCC3,KNTC1,CNOT1,ZWILCH,PIDD1,E2F7,EME2
8_Member	GO Biological Processes	GO:1901988	negative regulation of cell cycle phase transition	-5.57784	-3.56297	15/269	672,891,1063,1874,2146,4998,5111,5700,7027,7517,23019,51514,55367,79184,144455	BRCA1,CCNB1,CENPF,E2F4,EZH2,ORC1,PCNA,PSMC1,TFDP1,XRCC3,CNOT1,DTL,PIDD1,BRCC3,E2F7
8_Member	Reactome Gene Sets	R-HSA-6791312	TP53 Regulates Transcription of Cell Cycle Genes	-5.56959	-3.55798	7/48	890,891,1874,5111,7027,23019,144455	CCNA2,CCNB1,E2F4,PCNA,TFDP1,CNOT1,E2F7
8_Member	GO Biological Processes	GO:0044773	mitotic DNA damage checkpoint	-5.20317	-3.22846	9/100	891,1874,2177,5111,7027,23019,55367,144455,197342	CCNB1,E2F4,FANCD2,PCNA,TFDP1,CNOT1,PIDD1,E2F7,EME2
8_Member	GO Biological Processes	GO:0006977	DNA damage response, signal transduction by p53 class mediator resulting in cell cycle arrest	-5.10983	-3.15056	7/56	891,1874,5111,7027,23019,55367,144455	CCNB1,E2F4,PCNA,TFDP1,CNOT1,PIDD1,E2F7
8_Member	GO Biological Processes	GO:0072431	signal transduction involved in mitotic G1 DNA damage checkpoint	-5.05773	-3.1152	7/57	891,1874,5111,7027,23019,55367,144455	CCNB1,E2F4,PCNA,TFDP1,CNOT1,PIDD1,E2F7
8_Member	GO Biological Processes	GO:1902400	intracellular signal transduction involved in G1 DNA damage checkpoint	-5.05773	-3.1152	7/57	891,1874,5111,7027,23019,55367,144455	CCNB1,E2F4,PCNA,TFDP1,CNOT1,PIDD1,E2F7
8_Member	GO Biological Processes	GO:0071158	positive regulation of cell cycle arrest	-4.98472	-3.04943	8/81	672,891,1874,5111,7027,23019,55367,144455	BRCA1,CCNB1,E2F4,PCNA,TFDP1,CNOT1,PIDD1,E2F7
8_Member	GO Biological Processes	GO:0072413	signal transduction involved in mitotic cell cycle checkpoint	-4.95665	-3.03024	7/59	891,1874,5111,7027,23019,55367,144455	CCNB1,E2F4,PCNA,TFDP1,CNOT1,PIDD1,E2F7
8_Member	GO Biological Processes	GO:1902402	signal transduction involved in mitotic DNA damage checkpoint	-4.95665	-3.03024	7/59	891,1874,5111,7027,23019,55367,144455	CCNB1,E2F4,PCNA,TFDP1,CNOT1,PIDD1,E2F7
8_Member	GO Biological Processes	GO:1902403	signal transduction involved in mitotic DNA integrity checkpoint	-4.95665	-3.03024	7/59	891,1874,5111,7027,23019,55367,144455	CCNB1,E2F4,PCNA,TFDP1,CNOT1,PIDD1,E2F7
8_Member	GO Biological Processes	GO:0031571	mitotic G1 DNA damage checkpoint	-4.76588	-2.86175	7/63	891,1874,5111,7027,23019,55367,144455	CCNB1,E2F4,PCNA,TFDP1,CNOT1,PIDD1,E2F7
8_Member	GO Biological Processes	GO:0044819	mitotic G1/S transition checkpoint	-4.76588	-2.86175	7/63	891,1874,5111,7027,23019,55367,144455	CCNB1,E2F4,PCNA,TFDP1,CNOT1,PIDD1,E2F7
8_Member	GO Biological Processes	GO:0044783	G1 DNA damage checkpoint	-4.72038	-2.82616	7/64	891,1874,5111,7027,23019,55367,144455	CCNB1,E2F4,PCNA,TFDP1,CNOT1,PIDD1,E2F7
8_Member	Reactome Gene Sets	R-HSA-1538133	G0 and Early G1	-4.64406	-2.75632	5/27	890,993,1874,5111,7027	CCNA2,CDC25A,E2F4,PCNA,TFDP1
8_Member	GO Biological Processes	GO:1901991	negative regulation of mitotic cell cycle phase transition	-4.59044	-2.71382	13/250	672,891,1063,1874,2146,4998,5111,5700,7027,7517,23019,55367,144455	BRCA1,CCNB1,CENPF,E2F4,EZH2,ORC1,PCNA,PSMC1,TFDP1,XRCC3,CNOT1,PIDD1,E2F7
8_Member	GO Biological Processes	GO:0000083	regulation of transcription involved in G1/S transition of mitotic cell cycle	-4.48567	-2.61835	5/29	1874,4998,5111,7027,144455	E2F4,ORC1,PCNA,TFDP1,E2F7
8_Member	GO Biological Processes	GO:0071156	regulation of cell cycle arrest	-4.13418	-2.33276	8/106	672,891,1874,5111,7027,23019,55367,144455	BRCA1,CCNB1,E2F4,PCNA,TFDP1,CNOT1,PIDD1,E2F7
8_Member	Reactome Gene Sets	R-HSA-6804114	TP53 Regulates Transcription of Genes Involved in G2 Cell Cycle Arrest	-4.13336	-2.33276	4/18	891,1874,5111,7027	CCNB1,E2F4,PCNA,TFDP1
8_Member	Reactome Gene Sets	R-HSA-1362277	Transcription of E2F targets under negative control by DREAM complex	-4.03514	-2.24495	4/19	993,1874,5111,7027	CDC25A,E2F4,PCNA,TFDP1
8_Member	GO Biological Processes	GO:2000134	negative regulation of G1/S transition of mitotic cell cycle	-3.61151	-1.87786	8/126	891,1874,2146,5111,7027,23019,55367,144455	CCNB1,E2F4,EZH2,PCNA,TFDP1,CNOT1,PIDD1,E2F7
8_Member	GO Biological Processes	GO:1902807	negative regulation of cell cycle G1/S phase transition	-3.47433	-1.7551	8/132	891,1874,2146,5111,7027,23019,55367,144455	CCNB1,E2F4,EZH2,PCNA,TFDP1,CNOT1,PIDD1,E2F7
8_Member	Reactome Gene Sets	R-HSA-69205	G1/S-Specific Transcription	-3.35224	-1.65013	4/28	1874,4998,5111,7027	E2F4,ORC1,PCNA,TFDP1
8_Member	Canonical Pathways	M3686	SA REG CASCADE OF CYCLIN EXPR	-3.25099	-1.56129	3/13	890,1870,1874	CCNA2,E2F2,E2F4
8_Member	GO Biological Processes	GO:2000045	regulation of G1/S transition of mitotic cell cycle	-3.0896	-1.42563	9/188	891,1874,2146,5111,7027,9928,23019,55367,144455	CCNB1,E2F4,EZH2,PCNA,TFDP1,KIF14,CNOT1,PIDD1,E2F7
8_Member	Reactome Gene Sets	R-HSA-1362300	Transcription of E2F targets under negative control by p107 (RBL1) and p130 (RBL2) in complex with H	-2.97169	-1.33202	3/16	890,1874,7027	CCNA2,E2F4,TFDP1
8_Member	Canonical Pathways	M279	PID RB 1PATHWAY	-2.80856	-1.19446	5/65	890,1786,1870,1874,7027	CCNA2,DNMT1,E2F2,E2F4,TFDP1
8_Member	GO Biological Processes	GO:1902806	regulation of cell cycle G1/S phase transition	-2.76912	-1.16434	9/209	891,1874,2146,5111,7027,9928,23019,55367,144455	CCNB1,E2F4,EZH2,PCNA,TFDP1,KIF14,CNOT1,PIDD1,E2F7
8_Member	GO Biological Processes	GO:0007050	cell cycle arrest	-2.41619	-0.862008	9/236	672,891,1874,5111,7027,9238,23019,55367,144455	BRCA1,CCNB1,E2F4,PCNA,TFDP1,TBRG4,CNOT1,PIDD1,E2F7
8_Member	Reactome Gene Sets	R-HSA-69202	Cyclin E associated events during G1/S transition	-2.34451	-0.799193	5/83	890,993,1874,5700,7027	CCNA2,CDC25A,E2F4,PSMC1,TFDP1
8_Member	Reactome Gene Sets	R-HSA-69656	Cyclin A:Cdk2-associated events at S phase entry	-2.3006	-0.766409	5/85	890,993,1874,5700,7027	CCNA2,CDC25A,E2F4,PSMC1,TFDP1
8_Member	Canonical Pathways	M145	PID P53 DOWNSTREAM PATHWAY	-2.04346	-0.547306	6/137	891,1870,2648,5111,7027,55367	CCNB1,E2F2,KAT2A,PCNA,TFDP1,PIDD1
9_Summary	GO Biological Processes	GO:0031023	microtubule organizing center organization	-10.6487	-8.11494	16/134	672,899,1874,2648,4751,5902,7514,7516,7517,10432,10733,22995,25914,54801,64793,284403,1104,3192,10615,79866,55604,23019	BRCA1,CCNF,E2F4,KAT2A,NEK2,RANBP1,XPO1,XRCC2,XRCC3,RBM14,PLK4,CEP152,RTTN,HAUS6,CEP85,WDR62,RCC1,HNRNPU,SPAG5,BORA,CARMIL1,CNOT1
9_Member	GO Biological Processes	GO:0031023	microtubule organizing center organization	-10.6487	-8.11494	16/134	672,899,1874,2648,4751,5902,7514,7516,7517,10432,10733,22995,25914,54801,64793,284403	BRCA1,CCNF,E2F4,KAT2A,NEK2,RANBP1,XPO1,XRCC2,XRCC3,RBM14,PLK4,CEP152,RTTN,HAUS6,CEP85,WDR62
9_Member	GO Biological Processes	GO:0007098	centrosome cycle	-10.0506	-7.57032	15/125	672,899,2648,4751,5902,7514,7516,7517,10432,10733,22995,25914,54801,64793,284403	BRCA1,CCNF,KAT2A,NEK2,RANBP1,XPO1,XRCC2,XRCC3,RBM14,PLK4,CEP152,RTTN,HAUS6,CEP85,WDR62
9_Member	GO Biological Processes	GO:0046605	regulation of centrosome cycle	-8.45443	-6.11759	10/58	672,899,2648,4751,5902,7514,7517,10432,10733,64793	BRCA1,CCNF,KAT2A,NEK2,RANBP1,XPO1,XRCC3,RBM14,PLK4,CEP85
9_Member	GO Biological Processes	GO:0051298	centrosome duplication	-7.75813	-5.48434	10/68	672,899,2648,7514,7517,10432,10733,22995,25914,284403	BRCA1,CCNF,KAT2A,XPO1,XRCC3,RBM14,PLK4,CEP152,RTTN,WDR62
9_Member	GO Biological Processes	GO:0098534	centriole assembly	-7.3167	-5.07677	8/41	672,1874,2648,10432,10733,22995,25914,284403	BRCA1,E2F4,KAT2A,RBM14,PLK4,CEP152,RTTN,WDR62
9_Member	GO Biological Processes	GO:0070507	regulation of microtubule cytoskeleton organization	-6.62837	-4.45228	14/192	672,899,1104,2648,3192,4751,5902,7514,7517,10432,10615,10733,64793,79866	BRCA1,CCNF,RCC1,KAT2A,HNRNPU,NEK2,RANBP1,XPO1,XRCC3,RBM14,SPAG5,PLK4,CEP85,BORA
9_Member	GO Biological Processes	GO:0007099	centriole replication	-6.28736	-4.17508	7/38	672,2648,10432,10733,22995,25914,284403	BRCA1,KAT2A,RBM14,PLK4,CEP152,RTTN,WDR62
9_Member	GO Biological Processes	GO:0046606	negative regulation of centrosome cycle	-6.1895	-4.08258	5/14	672,899,2648,4751,10432	BRCA1,CCNF,KAT2A,NEK2,RBM14
9_Member	GO Biological Processes	GO:0010824	regulation of centrosome duplication	-5.90436	-3.83568	7/43	672,899,2648,7514,7517,10432,10733	BRCA1,CCNF,KAT2A,XPO1,XRCC3,RBM14,PLK4
9_Member	GO Biological Processes	GO:0032886	regulation of microtubule-based process	-5.82146	-3.76717	14/224	672,899,1104,2648,3192,4751,5902,7514,7517,10432,10615,10733,64793,79866	BRCA1,CCNF,RCC1,KAT2A,HNRNPU,NEK2,RANBP1,XPO1,XRCC3,RBM14,SPAG5,PLK4,CEP85,BORA
9_Member	GO Biological Processes	GO:0010826	negative regulation of centrosome duplication	-4.89775	-2.98261	4/12	672,899,2648,10432	BRCA1,CCNF,KAT2A,RBM14
9_Member	GO Biological Processes	GO:0046600	negative regulation of centriole replication	-3.93824	-2.1632	3/8	672,2648,10432	BRCA1,KAT2A,RBM14
9_Member	GO Biological Processes	GO:0046599	regulation of centriole replication	-3.77264	-2.01344	4/22	672,2648,10432,10733	BRCA1,KAT2A,RBM14,PLK4
9_Member	GO Biological Processes	GO:0051493	regulation of cytoskeleton organization	-2.2035	-0.686483	15/555	672,899,1104,2648,3192,4751,5902,7514,7517,10432,10615,10733,55604,64793,79866	BRCA1,CCNF,RCC1,KAT2A,HNRNPU,NEK2,RANBP1,XPO1,XRCC3,RBM14,SPAG5,PLK4,CARMIL1,CEP85,BORA
9_Member	GO Biological Processes	GO:1902115	regulation of organelle assembly	-2.07261	-0.569747	8/221	672,1104,2648,3192,10432,10615,10733,23019	BRCA1,RCC1,KAT2A,HNRNPU,RBM14,SPAG5,PLK4,CNOT1
10_Summary	GO Biological Processes	GO:0072331	signal transduction by p53 class mediator	-10.2375	-7.73794	21/268	672,891,1870,1874,3190,4839,5111,6877,7027,8148,9156,11198,22976,23019,23028,55003,55367,79915,84289,117584,144455,890,2176,2177,10128,55215	BRCA1,CCNB1,E2F2,E2F4,HNRNPK,NOP2,PCNA,TAF5,TFDP1,TAF15,EXO1,SUPT16H,PAXIP1,CNOT1,KDM1A,PAK1IP1,PIDD1,ATAD5,ING5,RFFL,E2F7,CCNA2,FANCC,FANCD2,LRPPRC,FANCI
10_Member	GO Biological Processes	GO:0072331	signal transduction by p53 class mediator	-10.2375	-7.73794	21/268	672,891,1870,1874,3190,4839,5111,6877,7027,8148,9156,11198,22976,23019,23028,55003,55367,79915,84289,117584,144455	BRCA1,CCNB1,E2F2,E2F4,HNRNPK,NOP2,PCNA,TAF5,TFDP1,TAF15,EXO1,SUPT16H,PAXIP1,CNOT1,KDM1A,PAK1IP1,PIDD1,ATAD5,ING5,RFFL,E2F7
10_Member	Reactome Gene Sets	R-HSA-3700989	Transcriptional Regulation by TP53	-6.45349	-4.31907	19/365	672,890,891,1874,2176,2177,5111,6877,7027,8148,9156,10128,11198,23019,55215,55367,84289,117584,144455	BRCA1,CCNA2,CCNB1,E2F4,FANCC,FANCD2,PCNA,TAF5,TFDP1,TAF15,EXO1,LRPPRC,SUPT16H,CNOT1,FANCI,PIDD1,ING5,RFFL,E2F7
10_Member	GO Biological Processes	GO:1901796	regulation of signal transduction by p53 class mediator	-5.35868	-3.37403	12/180	672,3190,4839,6877,8148,9156,11198,23028,55003,79915,84289,117584	BRCA1,HNRNPK,NOP2,TAF5,TAF15,EXO1,SUPT16H,KDM1A,PAK1IP1,ATAD5,ING5,RFFL
10_Member	Reactome Gene Sets	R-HSA-5633007	Regulation of TP53 Activity	-2.9243	-1.28643	8/160	672,890,6877,8148,9156,11198,84289,117584	BRCA1,CCNA2,TAF5,TAF15,EXO1,SUPT16H,ING5,RFFL
10_Member	Reactome Gene Sets	R-HSA-6804756	Regulation of TP53 Activity through Phosphorylation	-2.89599	-1.25993	6/92	672,890,6877,8148,9156,11198	BRCA1,CCNA2,TAF5,TAF15,EXO1,SUPT16H
11_Summary	GO Biological Processes	GO:0034660	ncRNA metabolic process	-10.1204	-7.63384	30/564	1736,4691,4839,5901,6877,6949,8518,9330,10785,10898,22894,23195,23395,51010,51593,54433,55699,55759,55798,57505,79922,80324,80746,83732,84128,92935,129563,221078,283459,317781,1660,6426,7514,7536,7919,23019,51631,55003,55131	DKC1,NCL,NOP2,RAN,TAF5,TCOF1,ELP1,GTF3C3,WDR4,CPSF4,DIS3,MDN1,LARS2,EXOSC3,SRRT,GAR1,IARS2,WDR12,METTL2B,AARS2,MRM1,PUS1,TSEN2,RIOK1,WDR75,MARS2,DIS3L2,NSUN6,GATC,DDX51,DHX9,SRSF1,XPO1,SF1,DDX39B,CNOT1,LUC7L2,PAK1IP1,RBM28
11_Member	GO Biological Processes	GO:0034660	ncRNA metabolic process	-10.1204	-7.63384	30/564	1736,4691,4839,5901,6877,6949,8518,9330,10785,10898,22894,23195,23395,51010,51593,54433,55699,55759,55798,57505,79922,80324,80746,83732,84128,92935,129563,221078,283459,317781	DKC1,NCL,NOP2,RAN,TAF5,TCOF1,ELP1,GTF3C3,WDR4,CPSF4,DIS3,MDN1,LARS2,EXOSC3,SRRT,GAR1,IARS2,WDR12,METTL2B,AARS2,MRM1,PUS1,TSEN2,RIOK1,WDR75,MARS2,DIS3L2,NSUN6,GATC,DDX51
11_Member	GO Biological Processes	GO:0034470	ncRNA processing	-6.78579	-4.58396	20/383	1736,4839,8518,10785,10898,22894,23195,51010,51593,54433,55759,55798,57505,79922,80324,80746,83732,84128,221078,317781	DKC1,NOP2,ELP1,WDR4,CPSF4,DIS3,MDN1,EXOSC3,SRRT,GAR1,WDR12,METTL2B,AARS2,MRM1,PUS1,TSEN2,RIOK1,WDR75,NSUN6,DDX51
11_Member	GO Biological Processes	GO:0022613	ribonucleoprotein complex biogenesis	-5.51933	-3.51198	20/462	1660,1736,4839,5901,6426,7514,7536,7919,22894,23019,23195,51010,51631,54433,55003,55759,79922,83732,84128,317781	DHX9,DKC1,NOP2,RAN,SRSF1,XPO1,SF1,DDX39B,DIS3,CNOT1,MDN1,EXOSC3,LUC7L2,GAR1,PAK1IP1,WDR12,MRM1,RIOK1,WDR75,DDX51
11_Member	GO Biological Processes	GO:0016072	rRNA metabolic process	-5.14757	-3.17871	14/256	1736,4691,4839,6949,9330,22894,23195,51010,54433,55759,79922,83732,84128,317781	DKC1,NCL,NOP2,TCOF1,GTF3C3,DIS3,MDN1,EXOSC3,GAR1,WDR12,MRM1,RIOK1,WDR75,DDX51
11_Member	KEGG Pathway	hsa03008	Ribosome biogenesis in eukaryotes	-5.02915	-3.08844	9/105	1736,5901,6949,7514,23195,54433,55131,83732,84128	DKC1,RAN,TCOF1,XPO1,MDN1,GAR1,RBM28,RIOK1,WDR75
11_Member	GO Biological Processes	GO:0042254	ribosome biogenesis	-4.41233	-2.55738	14/298	1736,4839,5901,7514,22894,23195,51010,54433,55003,55759,79922,83732,84128,317781	DKC1,NOP2,RAN,XPO1,DIS3,MDN1,EXOSC3,GAR1,PAK1IP1,WDR12,MRM1,RIOK1,WDR75,DDX51
11_Member	Reactome Gene Sets	R-HSA-72312	rRNA processing	-4.07301	-2.27894	11/206	1736,4691,4839,22894,51010,54433,55131,55759,79922,83732,84128	DKC1,NCL,NOP2,DIS3,EXOSC3,GAR1,RBM28,WDR12,MRM1,RIOK1,WDR75
11_Member	GO Biological Processes	GO:0006364	rRNA processing	-3.87291	-2.10281	11/217	1736,4839,22894,23195,51010,54433,55759,79922,83732,84128,317781	DKC1,NOP2,DIS3,MDN1,EXOSC3,GAR1,WDR12,MRM1,RIOK1,WDR75,DDX51
11_Member	Reactome Gene Sets	R-HSA-8868773	rRNA processing in the nucleus and cytosol	-3.59321	-1.86069	10/196	1736,4691,4839,22894,51010,54433,55131,55759,83732,84128	DKC1,NCL,NOP2,DIS3,EXOSC3,GAR1,RBM28,WDR12,RIOK1,WDR75
12_Summary	GO Biological Processes	GO:2001252	positive regulation of chromosome organization	-9.49501	-7.05096	17/184	672,891,1736,1786,2648,3184,3192,4751,6421,6871,9646,9787,22976,23028,26147,84250,94104,890,2146,3054,3619,5245,7468,8888,10432,23512,27097,29128,56916,79184,84289,84444,1062,1063,4288,7517,80119,4839,10785,51805,55798,64783,79922,155400,221078,260294,9818,11097,23165,55706,4836,5902,7027,9520,10615,10733,23019,51203,55604,899	BRCA1,CCNB1,DKC1,DNMT1,KAT2A,HNRNPD,HNRNPU,NEK2,SFPQ,TADA2A,CTR9,DLGAP5,PAXIP1,KDM1A,PHF19,SLF1,PAXBP1,CCNA2,EZH2,HCFC1,INCENP,PHB,NSD2,MCM3AP,RBM14,SUZ12,TAF5L,UHRF1,SMARCAD1,BRCC3,ING5,DOT1L,CENPE,CENPF,MKI67,XRCC3,PIF1,NOP2,WDR4,COQ3,METTL2B,RBM15,MRM1,NSUN5P1,NSUN6,NSUN5P2,NUP58,NUP42,NUP205,NDC1,NMT1,RANBP1,TFDP1,NPEPPS,SPAG5,PLK4,CNOT1,NUSAP1,CARMIL1,CCNF
12_Member	GO Biological Processes	GO:2001252	positive regulation of chromosome organization	-9.49501	-7.05096	17/184	672,891,1736,1786,2648,3184,3192,4751,6421,6871,9646,9787,22976,23028,26147,84250,94104	BRCA1,CCNB1,DKC1,DNMT1,KAT2A,HNRNPD,HNRNPU,NEK2,SFPQ,TADA2A,CTR9,DLGAP5,PAXIP1,KDM1A,PHF19,SLF1,PAXBP1
12_Member	GO Biological Processes	GO:0016570	histone modification	-9.43056	-7.00355	26/458	672,890,891,1786,2146,2648,3054,3619,5245,6421,6871,7468,8888,9646,10432,22976,23028,23512,26147,27097,29128,56916,79184,84289,84444,94104	BRCA1,CCNA2,CCNB1,DNMT1,EZH2,KAT2A,HCFC1,INCENP,PHB,SFPQ,TADA2A,NSD2,MCM3AP,CTR9,RBM14,PAXIP1,KDM1A,SUZ12,PHF19,TAF5L,UHRF1,SMARCAD1,BRCC3,ING5,DOT1L,PAXBP1
12_Member	GO Biological Processes	GO:0016569	covalent chromatin modification	-9.03567	-6.64599	26/478	672,890,891,1786,2146,2648,3054,3619,5245,6421,6871,7468,8888,9646,10432,22976,23028,23512,26147,27097,29128,56916,79184,84289,84444,94104	BRCA1,CCNA2,CCNB1,DNMT1,EZH2,KAT2A,HCFC1,INCENP,PHB,SFPQ,TADA2A,NSD2,MCM3AP,CTR9,RBM14,PAXIP1,KDM1A,SUZ12,PHF19,TAF5L,UHRF1,SMARCAD1,BRCC3,ING5,DOT1L,PAXBP1
12_Member	GO Biological Processes	GO:0033044	regulation of chromosome organization	-8.66584	-6.31986	22/359	672,891,1062,1063,1736,1786,2648,3184,3192,4288,4751,6421,6871,7517,9646,9787,22976,23028,26147,80119,84250,94104	BRCA1,CCNB1,CENPE,CENPF,DKC1,DNMT1,KAT2A,HNRNPD,HNRNPU,MKI67,NEK2,SFPQ,TADA2A,XRCC3,CTR9,DLGAP5,PAXIP1,KDM1A,PHF19,PIF1,SLF1,PAXBP1
12_Member	GO Biological Processes	GO:0032259	methylation	-7.08507	-4.85938	20/367	672,1786,2146,4839,7468,9646,10785,22976,23028,23512,26147,51805,55798,64783,79922,84444,94104,155400,221078,260294	BRCA1,DNMT1,EZH2,NOP2,NSD2,CTR9,WDR4,PAXIP1,KDM1A,SUZ12,PHF19,COQ3,METTL2B,RBM15,MRM1,DOT1L,PAXBP1,NSUN5P1,NSUN6,NSUN5P2
12_Member	GO Biological Processes	GO:0018205	peptidyl-lysine modification	-6.51974	-4.37282	20/398	672,1786,2146,2648,3054,6871,7468,8888,9646,9818,11097,22976,23028,23165,23512,26147,27097,55706,84289,84444	BRCA1,DNMT1,EZH2,KAT2A,HCFC1,TADA2A,NSD2,MCM3AP,CTR9,NUP58,NUP42,PAXIP1,KDM1A,NUP205,SUZ12,PHF19,TAF5L,NDC1,ING5,DOT1L
12_Member	GO Biological Processes	GO:0010638	positive regulation of organelle organization	-6.47019	-4.33007	26/641	672,891,1736,1786,2648,3184,3192,4751,4836,5902,6421,6871,7027,9520,9646,9787,10615,10733,22976,23019,23028,26147,51203,55604,84250,94104	BRCA1,CCNB1,DKC1,DNMT1,KAT2A,HNRNPD,HNRNPU,NEK2,NMT1,RANBP1,SFPQ,TADA2A,TFDP1,NPEPPS,CTR9,DLGAP5,SPAG5,PLK4,PAXIP1,CNOT1,KDM1A,PHF19,NUSAP1,CARMIL1,SLF1,PAXBP1
12_Member	GO Biological Processes	GO:0031058	positive regulation of histone modification	-6.39453	-4.27132	10/94	672,891,1786,2648,6871,9646,22976,23028,26147,94104	BRCA1,CCNB1,DNMT1,KAT2A,TADA2A,CTR9,PAXIP1,KDM1A,PHF19,PAXBP1
12_Member	GO Biological Processes	GO:0043414	macromolecule methylation	-6.18346	-4.0792	17/308	672,1786,2146,4839,7468,9646,10785,22976,23028,23512,26147,55798,64783,79922,84444,94104,221078	BRCA1,DNMT1,EZH2,NOP2,NSD2,CTR9,WDR4,PAXIP1,KDM1A,SUZ12,PHF19,METTL2B,RBM15,MRM1,DOT1L,PAXBP1,NSUN6
12_Member	GO Biological Processes	GO:1905269	positive regulation of chromatin organization	-5.8322	-3.77555	10/108	672,891,1786,2648,6871,9646,22976,23028,26147,94104	BRCA1,CCNB1,DNMT1,KAT2A,TADA2A,CTR9,PAXIP1,KDM1A,PHF19,PAXBP1
12_Member	GO Biological Processes	GO:0016571	histone methylation	-5.67784	-3.63749	11/139	672,1786,2146,7468,9646,22976,23028,23512,26147,84444,94104	BRCA1,DNMT1,EZH2,NSD2,CTR9,PAXIP1,KDM1A,SUZ12,PHF19,DOT1L,PAXBP1
12_Member	GO Biological Processes	GO:0034968	histone lysine methylation	-5.61701	-3.58794	10/114	672,1786,2146,7468,9646,22976,23028,23512,26147,84444	BRCA1,DNMT1,EZH2,NSD2,CTR9,PAXIP1,KDM1A,SUZ12,PHF19,DOT1L
12_Member	GO Biological Processes	GO:0018022	peptidyl-lysine methylation	-5.13338	-3.16645	10/129	672,1786,2146,7468,9646,22976,23028,23512,26147,84444	BRCA1,DNMT1,EZH2,NSD2,CTR9,PAXIP1,KDM1A,SUZ12,PHF19,DOT1L
12_Member	GO Biological Processes	GO:1902275	regulation of chromatin organization	-4.93679	-3.01214	12/198	672,891,1786,2648,3192,4288,6871,9646,22976,23028,26147,94104	BRCA1,CCNB1,DNMT1,KAT2A,HNRNPU,MKI67,TADA2A,CTR9,PAXIP1,KDM1A,PHF19,PAXBP1
12_Member	GO Biological Processes	GO:0031062	positive regulation of histone methylation	-4.73368	-2.83617	6/43	672,1786,9646,22976,26147,94104	BRCA1,DNMT1,CTR9,PAXIP1,PHF19,PAXBP1
12_Member	GO Biological Processes	GO:0006479	protein methylation	-4.62835	-2.74381	11/179	672,1786,2146,7468,9646,22976,23028,23512,26147,84444,94104	BRCA1,DNMT1,EZH2,NSD2,CTR9,PAXIP1,KDM1A,SUZ12,PHF19,DOT1L,PAXBP1
12_Member	GO Biological Processes	GO:0008213	protein alkylation	-4.62835	-2.74381	11/179	672,1786,2146,7468,9646,22976,23028,23512,26147,84444,94104	BRCA1,DNMT1,EZH2,NSD2,CTR9,PAXIP1,KDM1A,SUZ12,PHF19,DOT1L,PAXBP1
12_Member	GO Biological Processes	GO:0031056	regulation of histone modification	-4.51049	-2.6401	10/152	672,891,1786,2648,6871,9646,22976,23028,26147,94104	BRCA1,CCNB1,DNMT1,KAT2A,TADA2A,CTR9,PAXIP1,KDM1A,PHF19,PAXBP1
12_Member	GO Biological Processes	GO:0051569	regulation of histone H3-K4 methylation	-4.48567	-2.61835	5/29	672,1786,9646,22976,23028	BRCA1,DNMT1,CTR9,PAXIP1,KDM1A
12_Member	GO Biological Processes	GO:0031060	regulation of histone methylation	-4.46371	-2.60097	7/70	672,1786,9646,22976,23028,26147,94104	BRCA1,DNMT1,CTR9,PAXIP1,KDM1A,PHF19,PAXBP1
12_Member	GO Biological Processes	GO:0051571	positive regulation of histone H3-K4 methylation	-4.13336	-2.33276	4/18	672,1786,9646,22976	BRCA1,DNMT1,CTR9,PAXIP1
12_Member	GO Biological Processes	GO:0051573	negative regulation of histone H3-K9 methylation	-3.48151	-1.75964	3/11	672,1786,23028	BRCA1,DNMT1,KDM1A
12_Member	GO Biological Processes	GO:2001251	negative regulation of chromosome organization	-3.16304	-1.48541	8/147	672,891,1063,1786,3192,7517,23028,80119	BRCA1,CCNB1,CENPF,DNMT1,HNRNPU,XRCC3,KDM1A,PIF1
12_Member	GO Biological Processes	GO:0051568	histone H3-K4 methylation	-3.10236	-1.43743	5/56	672,1786,9646,22976,23028	BRCA1,DNMT1,CTR9,PAXIP1,KDM1A
12_Member	GO Biological Processes	GO:0031061	negative regulation of histone methylation	-2.61686	-1.03732	3/21	672,1786,23028	BRCA1,DNMT1,KDM1A
12_Member	GO Biological Processes	GO:0010639	negative regulation of organelle organization	-2.54031	-0.969396	13/410	672,891,899,1063,1786,2648,3192,4751,7517,10432,23028,55604,80119	BRCA1,CCNB1,CCNF,CENPF,DNMT1,KAT2A,HNRNPU,NEK2,XRCC3,RBM14,KDM1A,CARMIL1,PIF1
12_Member	GO Biological Processes	GO:0051570	regulation of histone H3-K9 methylation	-2.39559	-0.842154	3/25	672,1786,23028	BRCA1,DNMT1,KDM1A
13_Summary	GO Biological Processes	GO:0071103	DNA conformation change	-9.44945	-7.01116	22/326	891,1660,1677,3619,4172,4173,4174,4678,8366,8438,9401,10036,10592,22985,23310,51203,51659,54892,56652,56916,80119,146059,3015,8335,9818,11097,23165,55706,2177	CCNB1,DHX9,DFFB,INCENP,MCM3,MCM4,MCM5,NASP,H4C2,RAD54L,RECQL4,CHAF1A,SMC2,ACIN1,NCAPD3,NUSAP1,GINS2,NCAPG2,TWNK,SMARCAD1,PIF1,CDAN1,H2AZ1,H2AC4,NUP58,NUP42,NUP205,NDC1,FANCD2
13_Member	GO Biological Processes	GO:0071103	DNA conformation change	-9.44945	-7.01116	22/326	891,1660,1677,3619,4172,4173,4174,4678,8366,8438,9401,10036,10592,22985,23310,51203,51659,54892,56652,56916,80119,146059	CCNB1,DHX9,DFFB,INCENP,MCM3,MCM4,MCM5,NASP,H4C2,RAD54L,RECQL4,CHAF1A,SMC2,ACIN1,NCAPD3,NUSAP1,GINS2,NCAPG2,TWNK,SMARCAD1,PIF1,CDAN1
13_Member	GO Biological Processes	GO:0030261	chromosome condensation	-6.7544	-4.5624	8/48	891,1677,3619,10592,22985,23310,51203,54892	CCNB1,DFFB,INCENP,SMC2,ACIN1,NCAPD3,NUSAP1,NCAPG2
13_Member	Reactome Gene Sets	R-HSA-68875	Mitotic Prophase	-5.58695	-3.56887	11/142	891,3015,8335,8366,9818,10592,11097,23165,23310,54892,55706	CCNB1,H2AZ1,H2AC4,H4C2,NUP58,SMC2,NUP42,NUP205,NCAPD3,NCAPG2,NDC1
13_Member	CORUM	CORUM:160	Condensin II	-4.67383	-2.78286	3/5	10592,23310,54892	SMC2,NCAPD3,NCAPG2
13_Member	GO Biological Processes	GO:0006323	DNA packaging	-4.66099	-2.77164	12/211	891,1677,3619,4678,8366,10036,10592,22985,23310,51203,54892,146059	CCNB1,DFFB,INCENP,NASP,H4C2,CHAF1A,SMC2,ACIN1,NCAPD3,NUSAP1,NCAPG2,CDAN1
13_Member	Reactome Gene Sets	R-HSA-2299718	Condensation of Prophase Chromosomes	-4.30647	-2.47024	7/74	891,3015,8335,8366,10592,23310,54892	CCNB1,H2AZ1,H2AC4,H4C2,SMC2,NCAPD3,NCAPG2
13_Member	GO Biological Processes	GO:0010032	meiotic chromosome condensation	-4.13816	-2.33276	3/7	3619,10592,23310	INCENP,SMC2,NCAPD3
13_Member	GO Biological Processes	GO:0007076	mitotic chromosome condensation	-2.89154	-1.25907	3/17	10592,23310,51203	SMC2,NCAPD3,NUSAP1
13_Member	GO Biological Processes	GO:0070192	chromosome organization involved in meiotic cell cycle	-2.72117	-1.1247	5/68	2177,3619,10592,23310,55706	FANCD2,INCENP,SMC2,NCAPD3,NDC1
14_Summary	Reactome Gene Sets	R-HSA-177243	Interactions of Rev with host cellular proteins	-9.07706	-6.68223	9/37	1104,3837,5901,5902,7514,9818,11097,23165,55706,3978,4836,6877,8148,11198,7919,9984,10250,22985,65109,65110,5700,10785,10898,80324,80746,221078,672,1786,3190,3619,5111,6294,8366,23512,1660,2146,2648,3015,3192,8330,8335,23019,26147,51593,64783,84444,407975,891,124491,51805,57546,27000,1738,4522,80347,23178,3329	RCC1,KPNB1,RAN,RANBP1,XPO1,NUP58,NUP42,NUP205,NDC1,LIG1,NMT1,TAF5,TAF15,SUPT16H,DDX39B,THOC1,SRRM1,ACIN1,UPF3B,UPF3A,PSMC1,WDR4,CPSF4,PUS1,TSEN2,NSUN6,BRCA1,DNMT1,HNRNPK,INCENP,PCNA,SAFB,H4C2,SUZ12,DHX9,EZH2,KAT2A,H2AZ1,HNRNPU,H2AC15,H2AC4,CNOT1,PHF19,SRRT,RBM15,DOT1L,MIR17HG,CCNB1,TMEM170A,COQ3,PDP2,DNAJC2,DLD,MTHFD1,COASY,PASK,HSPD1
14_Member	Reactome Gene Sets	R-HSA-177243	Interactions of Rev with host cellular proteins	-9.07706	-6.68223	9/37	1104,3837,5901,5902,7514,9818,11097,23165,55706	RCC1,KPNB1,RAN,RANBP1,XPO1,NUP58,NUP42,NUP205,NDC1
14_Member	Reactome Gene Sets	R-HSA-165054	Rev-mediated nuclear export of HIV RNA	-7.89583	-5.60611	8/35	1104,5901,5902,7514,9818,11097,23165,55706	RCC1,RAN,RANBP1,XPO1,NUP58,NUP42,NUP205,NDC1
14_Member	Reactome Gene Sets	R-HSA-162587	HIV Life Cycle	-6.77011	-4.57414	13/159	1104,3978,4836,5901,5902,6877,7514,8148,9818,11097,11198,23165,55706	RCC1,LIG1,NMT1,RAN,RANBP1,TAF5,XPO1,TAF15,NUP58,NUP42,SUPT16H,NUP205,NDC1
14_Member	Reactome Gene Sets	R-HSA-180746	Nuclear import of Rev protein	-6.63837	-4.45914	7/34	1104,3837,5901,9818,11097,23165,55706	RCC1,KPNB1,RAN,NUP58,NUP42,NUP205,NDC1
14_Member	GO Biological Processes	GO:0044766	multi-organism transport	-6.52165	-4.37282	9/70	3837,5901,7514,7919,9818,9984,11097,23165,55706	KPNB1,RAN,XPO1,DDX39B,NUP58,THOC1,NUP42,NUP205,NDC1
14_Member	GO Biological Processes	GO:1902579	multi-organism localization	-6.52165	-4.37282	9/70	3837,5901,7514,7919,9818,9984,11097,23165,55706	KPNB1,RAN,XPO1,DDX39B,NUP58,THOC1,NUP42,NUP205,NDC1
14_Member	KEGG Pathway	hsa03013	RNA transport	-6.40385	-4.27787	13/171	3837,5901,7514,7919,9818,9984,10250,11097,22985,23165,55706,65109,65110	KPNB1,RAN,XPO1,DDX39B,NUP58,THOC1,SRRM1,NUP42,ACIN1,NUP205,NDC1,UPF3B,UPF3A
14_Member	Reactome Gene Sets	R-HSA-162599	Late Phase of HIV Life Cycle	-6.31859	-4.20088	12/146	1104,4836,5901,5902,6877,7514,8148,9818,11097,11198,23165,55706	RCC1,NMT1,RAN,RANBP1,TAF5,XPO1,TAF15,NUP58,NUP42,SUPT16H,NUP205,NDC1
14_Member	Reactome Gene Sets	R-HSA-162906	HIV Infection	-6.17316	-4.07154	15/241	1104,3837,3978,4836,5700,5901,5902,6877,7514,8148,9818,11097,11198,23165,55706	RCC1,KPNB1,LIG1,NMT1,PSMC1,RAN,RANBP1,TAF5,XPO1,TAF15,NUP58,NUP42,SUPT16H,NUP205,NDC1
14_Member	Reactome Gene Sets	R-HSA-9615933	Postmitotic nuclear pore complex (NPC) reformation	-5.97168	-3.89312	6/27	1104,3837,5901,9818,23165,55706	RCC1,KPNB1,RAN,NUP58,NUP205,NDC1
14_Member	Reactome Gene Sets	R-HSA-72306	tRNA processing	-5.86945	-3.80561	10/107	5901,9818,10785,10898,11097,23165,55706,80324,80746,221078	RAN,NUP58,WDR4,CPSF4,NUP42,NUP205,NDC1,PUS1,TSEN2,NSUN6
14_Member	Reactome Gene Sets	R-HSA-3108232	SUMO E3 ligases SUMOylate target proteins	-5.30926	-3.32662	12/182	672,1786,3190,3619,5111,6294,8366,9818,11097,23165,23512,55706	BRCA1,DNMT1,HNRNPK,INCENP,PCNA,SAFB,H4C2,NUP58,NUP42,NUP205,SUZ12,NDC1
14_Member	Reactome Gene Sets	R-HSA-2990846	SUMOylation	-5.16496	-3.19221	12/188	672,1786,3190,3619,5111,6294,8366,9818,11097,23165,23512,55706	BRCA1,DNMT1,HNRNPK,INCENP,PCNA,SAFB,H4C2,NUP58,NUP42,NUP205,SUZ12,NDC1
14_Member	Reactome Gene Sets	R-HSA-168333	NEP/NS2 Interacts with the Cellular Export Machinery	-5.12399	-3.16091	6/37	5901,7514,9818,11097,23165,55706	RAN,XPO1,NUP58,NUP42,NUP205,NDC1
14_Member	GO Biological Processes	GO:0075733	intracellular transport of virus	-5.05773	-3.1152	7/57	3837,5901,7514,9818,11097,23165,55706	KPNB1,RAN,XPO1,NUP58,NUP42,NUP205,NDC1
14_Member	Reactome Gene Sets	R-HSA-6784531	tRNA processing in the nucleus	-5.05773	-3.1152	7/57	5901,9818,10898,11097,23165,55706,80746	RAN,NUP58,CPSF4,NUP42,NUP205,NDC1,TSEN2
14_Member	Reactome Gene Sets	R-HSA-168274	Export of Viral Ribonucleoproteins from Nucleus	-4.98627	-3.04943	6/39	5901,7514,9818,11097,23165,55706	RAN,XPO1,NUP58,NUP42,NUP205,NDC1
14_Member	Reactome Gene Sets	R-HSA-162909	Host Interactions of HIV factors	-4.93031	-3.00741	10/136	1104,3837,5700,5901,5902,7514,9818,11097,23165,55706	RCC1,KPNB1,PSMC1,RAN,RANBP1,XPO1,NUP58,NUP42,NUP205,NDC1
14_Member	GO Biological Processes	GO:0046794	transport of virus	-4.90758	-2.98815	7/60	3837,5901,7514,9818,11097,23165,55706	KPNB1,RAN,XPO1,NUP58,NUP42,NUP205,NDC1
14_Member	Reactome Gene Sets	R-HSA-168276	NS1 Mediated Effects on Host Pathways	-4.85643	-2.94557	6/41	3837,9818,10898,11097,23165,55706	KPNB1,NUP58,CPSF4,NUP42,NUP205,NDC1
14_Member	GO Biological Processes	GO:0040029	regulation of gene expression, epigenetic	-4.7221	-2.82624	22/613	672,1660,1786,2146,2648,3015,3192,5901,8330,8335,8366,9818,11097,23019,23165,23512,26147,51593,55706,64783,84444,407975	BRCA1,DHX9,DNMT1,EZH2,KAT2A,H2AZ1,HNRNPU,RAN,H2AC15,H2AC4,H4C2,NUP58,NUP42,CNOT1,NUP205,SUZ12,PHF19,SRRT,NDC1,RBM15,DOT1L,MIR17HG
14_Member	Reactome Gene Sets	R-HSA-4615885	SUMOylation of DNA replication proteins	-4.61731	-2.73437	6/45	3619,5111,9818,11097,23165,55706	INCENP,PCNA,NUP58,NUP42,NUP205,NDC1
14_Member	Reactome Gene Sets	R-HSA-2995410	Nuclear Envelope (NE) Reassembly	-4.26871	-2.43533	7/75	891,1104,3837,5901,9818,23165,55706	CCNB1,RCC1,KPNB1,RAN,NUP58,NUP205,NDC1
14_Member	GO Biological Processes	GO:0006409	tRNA export from nucleus	-4.13893	-2.33276	5/34	5901,9818,11097,23165,55706	RAN,NUP58,NUP42,NUP205,NDC1
14_Member	GO Biological Processes	GO:0071431	tRNA-containing ribonucleoprotein complex export from nucleus	-4.13893	-2.33276	5/34	5901,9818,11097,23165,55706	RAN,NUP58,NUP42,NUP205,NDC1
14_Member	Reactome Gene Sets	R-HSA-5578749	Transcriptional regulation by small RNAs	-4.13418	-2.33276	8/106	3015,5901,8335,8366,9818,11097,23165,55706	H2AZ1,RAN,H2AC4,H4C2,NUP58,NUP42,NUP205,NDC1
14_Member	Reactome Gene Sets	R-HSA-168271	Transport of Ribonucleoproteins into the Host Nucleus	-4.07659	-2.28123	5/35	3837,9818,11097,23165,55706	KPNB1,NUP58,NUP42,NUP205,NDC1
14_Member	Reactome Gene Sets	R-HSA-3301854	Nuclear Pore Complex (NPC) Disassembly	-4.07659	-2.28123	5/35	891,9818,11097,23165,55706	CCNB1,NUP58,NUP42,NUP205,NDC1
14_Member	GO Biological Processes	GO:0051031	tRNA transport	-3.95781	-2.17652	5/37	5901,9818,11097,23165,55706	RAN,NUP58,NUP42,NUP205,NDC1
14_Member	GO Biological Processes	GO:0097064	ncRNA export from nucleus	-3.90114	-2.12981	5/38	5901,9818,11097,23165,55706	RAN,NUP58,NUP42,NUP205,NDC1
14_Member	Reactome Gene Sets	R-HSA-159231	Transport of Mature mRNA Derived from an Intronless Transcript	-3.74088	-1.99115	5/41	9818,10898,11097,23165,55706	NUP58,CPSF4,NUP42,NUP205,NDC1
14_Member	Reactome Gene Sets	R-HSA-159234	Transport of Mature mRNAs Derived from Intronless Transcripts	-3.69043	-1.94767	5/42	9818,10898,11097,23165,55706	NUP58,CPSF4,NUP42,NUP205,NDC1
14_Member	GO Biological Processes	GO:0051292	nuclear pore complex assembly	-3.61562	-1.87972	3/10	23165,55706,124491	NUP205,NDC1,TMEM170A
14_Member	Reactome Gene Sets	R-HSA-4551638	SUMOylation of chromatin organization proteins	-3.49471	-1.77	6/71	8366,9818,11097,23165,23512,55706	H4C2,NUP58,NUP42,NUP205,SUZ12,NDC1
14_Member	Reactome Gene Sets	R-HSA-4570464	SUMOylation of RNA binding proteins	-3.45735	-1.73921	5/47	3190,9818,11097,23165,55706	HNRNPK,NUP58,NUP42,NUP205,NDC1
14_Member	Reactome Gene Sets	R-HSA-211000	Gene Silencing by RNA	-3.38712	-1.67867	8/136	3015,5901,8335,8366,9818,11097,23165,55706	H2AZ1,RAN,H2AC4,H4C2,NUP58,NUP42,NUP205,NDC1
14_Member	Reactome Gene Sets	R-HSA-2980766	Nuclear Envelope Breakdown	-3.25129	-1.56129	5/52	891,9818,11097,23165,55706	CCNB1,NUP58,NUP42,NUP205,NDC1
14_Member	Reactome Gene Sets	R-HSA-170822	Regulation of Glucokinase by Glucokinase Regulatory Protein	-3.17891	-1.4983	4/31	9818,11097,23165,55706	NUP58,NUP42,NUP205,NDC1
14_Member	Reactome Gene Sets	R-HSA-5619107	Defective TPR may confer susceptibility towards thyroid papillary carcinoma (TPC)	-3.17891	-1.4983	4/31	9818,11097,23165,55706	NUP58,NUP42,NUP205,NDC1
14_Member	GO Biological Processes	GO:0006999	nuclear pore organization	-3.15043	-1.48066	3/14	23165,55706,124491	NUP205,NDC1,TMEM170A
14_Member	Reactome Gene Sets	R-HSA-159227	Transport of the SLBP independent Mature mRNA	-3.02371	-1.37206	4/34	9818,11097,23165,55706	NUP58,NUP42,NUP205,NDC1
14_Member	Reactome Gene Sets	R-HSA-4085377	SUMOylation of SUMOylation proteins	-3.02371	-1.37206	4/34	9818,11097,23165,55706	NUP58,NUP42,NUP205,NDC1
14_Member	Reactome Gene Sets	R-HSA-159230	Transport of the SLBP Dependant Mature mRNA	-2.97542	-1.33202	4/35	9818,11097,23165,55706	NUP58,NUP42,NUP205,NDC1
14_Member	Reactome Gene Sets	R-HSA-180910	Vpr-mediated nuclear import of PICs	-2.88341	-1.2545	4/37	9818,11097,23165,55706	NUP58,NUP42,NUP205,NDC1
14_Member	Reactome Gene Sets	R-HSA-3232142	SUMOylation of ubiquitinylation proteins	-2.83951	-1.21589	4/38	9818,11097,23165,55706	NUP58,NUP42,NUP205,NDC1
14_Member	Reactome Gene Sets	R-HSA-168255	Influenza Infection	-2.82242	-1.20228	8/166	3837,5901,7514,9818,10898,11097,23165,55706	KPNB1,RAN,XPO1,NUP58,CPSF4,NUP42,NUP205,NDC1
14_Member	GO Biological Processes	GO:0051196	regulation of coenzyme metabolic process	-2.80071	-1.19002	6/96	9818,11097,23165,51805,55706,57546	NUP58,NUP42,NUP205,COQ3,NDC1,PDP2
14_Member	Reactome Gene Sets	R-HSA-176033	Interactions of Vpr with host cellular proteins	-2.75558	-1.15427	4/40	9818,11097,23165,55706	NUP58,NUP42,NUP205,NDC1
14_Member	Reactome Gene Sets	R-HSA-3371453	Regulation of HSF1-mediated heat shock response	-2.69306	-1.09905	5/69	9818,11097,23165,27000,55706	NUP58,NUP42,NUP205,DNAJC2,NDC1
14_Member	GO Biological Processes	GO:0046931	pore complex assembly	-2.61686	-1.03732	3/21	23165,55706,124491	NUP205,NDC1,TMEM170A
14_Member	Reactome Gene Sets	R-HSA-1169408	ISG15 antiviral mechanism	-2.58531	-1.00971	5/73	3837,9818,11097,23165,55706	KPNB1,NUP58,NUP42,NUP205,NDC1
14_Member	GO Biological Processes	GO:0016458	gene silencing	-2.5627	-0.990231	16/558	1660,1786,2146,3015,5901,8330,8335,8366,9818,11097,23019,23165,51593,55706,84444,407975	DHX9,DNMT1,EZH2,H2AZ1,RAN,H2AC15,H2AC4,H4C2,NUP58,NUP42,CNOT1,NUP205,SRRT,NDC1,DOT1L,MIR17HG
14_Member	Reactome Gene Sets	R-HSA-168325	Viral Messenger RNA Synthesis	-2.49596	-0.932728	4/47	9818,11097,23165,55706	NUP58,NUP42,NUP205,NDC1
14_Member	Reactome Gene Sets	R-HSA-3108214	SUMOylation of DNA damage response and repair proteins	-2.48444	-0.923491	5/77	672,9818,11097,23165,55706	BRCA1,NUP58,NUP42,NUP205,NDC1
14_Member	GO Biological Processes	GO:1900034	regulation of cellular response to heat	-2.43636	-0.879935	5/79	9818,11097,23165,27000,55706	NUP58,NUP42,NUP205,DNAJC2,NDC1
14_Member	Reactome Gene Sets	R-HSA-9609690	HCMV Early Events	-2.42824	-0.872566	9/235	2146,8330,8335,8366,9818,11097,23165,23512,55706	EZH2,H2AC15,H2AC4,H4C2,NUP58,NUP42,NUP205,SUZ12,NDC1
14_Member	GO Biological Processes	GO:0060964	regulation of gene silencing by miRNA	-2.42566	-0.870733	6/114	1660,8366,9818,11097,23165,55706	DHX9,H4C2,NUP58,NUP42,NUP205,NDC1
14_Member	Reactome Gene Sets	R-HSA-1169410	Antiviral mechanism by IFN-stimulated genes	-2.38974	-0.838536	5/81	3837,9818,11097,23165,55706	KPNB1,NUP58,NUP42,NUP205,NDC1
14_Member	GO Biological Processes	GO:0060147	regulation of posttranscriptional gene silencing	-2.35238	-0.804864	6/118	1660,8366,9818,11097,23165,55706	DHX9,H4C2,NUP58,NUP42,NUP205,NDC1
14_Member	GO Biological Processes	GO:0060966	regulation of gene silencing by RNA	-2.35238	-0.804864	6/118	1660,8366,9818,11097,23165,55706	DHX9,H4C2,NUP58,NUP42,NUP205,NDC1
14_Member	GO Biological Processes	GO:0060968	regulation of gene silencing	-2.33185	-0.790171	7/158	1660,1786,8366,9818,11097,23165,55706	DHX9,DNMT1,H4C2,NUP58,NUP42,NUP205,NDC1
14_Member	Reactome Gene Sets	R-HSA-9609646	HCMV Infection	-2.31845	-0.778939	10/290	2146,3190,8330,8335,8366,9818,11097,23165,23512,55706	EZH2,HNRNPK,H2AC15,H2AC4,H4C2,NUP58,NUP42,NUP205,SUZ12,NDC1
14_Member	Reactome Gene Sets	R-HSA-191859	snRNP Assembly	-2.30698	-0.769628	4/53	9818,11097,23165,55706	NUP58,NUP42,NUP205,NDC1
14_Member	Reactome Gene Sets	R-HSA-194441	Metabolism of non-coding RNA	-2.30698	-0.769628	4/53	9818,11097,23165,55706	NUP58,NUP42,NUP205,NDC1
14_Member	GO Biological Processes	GO:0051193	regulation of cofactor metabolic process	-2.29947	-0.766409	6/121	9818,11097,23165,51805,55706,57546	NUP58,NUP42,NUP205,COQ3,NDC1,PDP2
14_Member	Reactome Gene Sets	R-HSA-9610379	HCMV Late Events	-2.27433	-0.745505	8/204	3190,8330,8335,8366,9818,11097,23165,55706	HNRNPK,H2AC15,H2AC4,H4C2,NUP58,NUP42,NUP205,NDC1
14_Member	Reactome Gene Sets	R-HSA-3371556	Cellular response to heat stress	-2.21649	-0.698783	5/89	9818,11097,23165,27000,55706	NUP58,NUP42,NUP205,DNAJC2,NDC1
14_Member	GO Biological Processes	GO:0009108	coenzyme biosynthetic process	-2.14717	-0.633562	9/260	1738,4522,9818,11097,23165,51805,55706,57546,80347	DLD,MTHFD1,NUP58,NUP42,NUP205,COQ3,NDC1,PDP2,COASY
14_Member	GO Biological Processes	GO:0062012	regulation of small molecule metabolic process	-2.06234	-0.562121	13/469	672,891,2648,3837,5700,5901,9818,11097,23165,23178,51805,55706,57546	BRCA1,CCNB1,KAT2A,KPNB1,PSMC1,RAN,NUP58,NUP42,NUP205,PASK,COQ3,NDC1,PDP2
14_Member	GO Biological Processes	GO:0034605	cellular response to heat	-2.05829	-0.559387	6/136	3329,9818,11097,23165,27000,55706	HSPD1,NUP58,NUP42,NUP205,DNAJC2,NDC1
15_Summary	GO Biological Processes	GO:0051052	regulation of DNA metabolic process	-8.99357	-6.61399	25/445	672,890,1660,1736,1786,3184,3192,4751,5111,7027,7468,7919,9984,22976,23028,27000,51010,56916,79184,79915,80119,80174,84250,144455,146059,3190,6421,9818,11097,23165,55706,55872	BRCA1,CCNA2,DHX9,DKC1,DNMT1,HNRNPD,HNRNPU,NEK2,PCNA,TFDP1,NSD2,DDX39B,THOC1,PAXIP1,KDM1A,DNAJC2,EXOSC3,SMARCAD1,BRCC3,ATAD5,PIF1,DBF4B,SLF1,E2F7,CDAN1,HNRNPK,SFPQ,NUP58,NUP42,NUP205,NDC1,PBK
15_Member	GO Biological Processes	GO:0051052	regulation of DNA metabolic process	-8.99357	-6.61399	25/445	672,890,1660,1736,1786,3184,3192,4751,5111,7027,7468,7919,9984,22976,23028,27000,51010,56916,79184,79915,80119,80174,84250,144455,146059	BRCA1,CCNA2,DHX9,DKC1,DNMT1,HNRNPD,HNRNPU,NEK2,PCNA,TFDP1,NSD2,DDX39B,THOC1,PAXIP1,KDM1A,DNAJC2,EXOSC3,SMARCAD1,BRCC3,ATAD5,PIF1,DBF4B,SLF1,E2F7,CDAN1
15_Member	GO Biological Processes	GO:0051054	positive regulation of DNA metabolic process	-7.0275	-4.80877	16/237	672,1660,1736,1786,3184,4751,5111,7468,7919,22976,51010,79184,79915,80174,84250,144455	BRCA1,DHX9,DKC1,DNMT1,HNRNPD,NEK2,PCNA,NSD2,DDX39B,PAXIP1,EXOSC3,BRCC3,ATAD5,DBF4B,SLF1,E2F7
15_Member	GO Biological Processes	GO:2001020	regulation of response to DNA damage stimulus	-4.44403	-2.58281	12/222	672,1660,3190,5111,7468,7919,9984,22976,23028,79184,79915,84250	BRCA1,DHX9,HNRNPK,PCNA,NSD2,DDX39B,THOC1,PAXIP1,KDM1A,BRCC3,ATAD5,SLF1
15_Member	GO Biological Processes	GO:0045740	positive regulation of DNA replication	-3.90114	-2.12981	5/38	1660,5111,79915,80174,144455	DHX9,PCNA,ATAD5,DBF4B,E2F7
15_Member	GO Biological Processes	GO:0006275	regulation of DNA replication	-3.25485	-1.56129	7/109	890,1660,5111,79915,80174,144455,146059	CCNA2,DHX9,PCNA,ATAD5,DBF4B,E2F7,CDAN1
15_Member	GO Biological Processes	GO:0006282	regulation of DNA repair	-2.84388	-1.21879	7/128	672,1660,5111,7468,23028,79184,84250	BRCA1,DHX9,PCNA,NSD2,KDM1A,BRCC3,SLF1
15_Member	GO Biological Processes	GO:0045739	positive regulation of DNA repair	-2.69306	-1.09905	5/69	672,1660,5111,79184,84250	BRCA1,DHX9,PCNA,BRCC3,SLF1
15_Member	GO Biological Processes	GO:2001022	positive regulation of response to DNA damage stimulus	-2.64518	-1.05847	6/103	672,1660,5111,22976,79184,84250	BRCA1,DHX9,PCNA,PAXIP1,BRCC3,SLF1
15_Member	GO Biological Processes	GO:0080135	regulation of cellular response to stress	-2.25894	-0.730824	19/765	672,1660,3190,5111,6421,7468,7919,9818,9984,11097,22976,23028,23165,27000,55706,55872,79184,79915,84250	BRCA1,DHX9,HNRNPK,PCNA,SFPQ,NSD2,DDX39B,NUP58,THOC1,NUP42,PAXIP1,KDM1A,NUP205,DNAJC2,NDC1,PBK,BRCC3,ATAD5,SLF1
16_Summary	GO Biological Processes	GO:0071897	DNA biosynthetic process	-8.89986	-6.535	17/201	1063,1736,3184,3192,3978,4751,5111,5245,5424,5426,7027,7919,23649,27000,51514,54433,80119,7517,8366,9156,9401,84444,3015,8335,4839,79922,80324,51010,84128	CENPF,DKC1,HNRNPD,HNRNPU,LIG1,NEK2,PCNA,PHB,POLD1,POLE,TFDP1,DDX39B,POLA2,DNAJC2,DTL,GAR1,PIF1,XRCC3,H4C2,EXO1,RECQL4,DOT1L,H2AZ1,H2AC4,NOP2,MRM1,PUS1,EXOSC3,WDR75
16_Member	GO Biological Processes	GO:0071897	DNA biosynthetic process	-8.89986	-6.535	17/201	1063,1736,3184,3192,3978,4751,5111,5245,5424,5426,7027,7919,23649,27000,51514,54433,80119	CENPF,DKC1,HNRNPD,HNRNPU,LIG1,NEK2,PCNA,PHB,POLD1,POLE,TFDP1,DDX39B,POLA2,DNAJC2,DTL,GAR1,PIF1
16_Member	GO Biological Processes	GO:0032200	telomere organization	-7.99964	-5.69756	15/175	1736,3184,3192,4751,5111,5424,5426,7517,8366,9156,9401,23649,54433,80119,84444	DKC1,HNRNPD,HNRNPU,NEK2,PCNA,POLD1,POLE,XRCC3,H4C2,EXO1,RECQL4,POLA2,GAR1,PIF1,DOT1L
16_Member	GO Biological Processes	GO:0000723	telomere maintenance	-7.5504	-5.28437	14/162	1736,3184,3192,4751,5111,5424,5426,7517,8366,9156,9401,23649,54433,80119	DKC1,HNRNPD,HNRNPU,NEK2,PCNA,POLD1,POLE,XRCC3,H4C2,EXO1,RECQL4,POLA2,GAR1,PIF1
16_Member	Reactome Gene Sets	R-HSA-157579	Telomere Maintenance	-6.57346	-4.41272	10/90	1736,3015,3978,5111,5424,8335,8366,23649,54433,80119	DKC1,H2AZ1,LIG1,PCNA,POLD1,H2AC4,H4C2,POLA2,GAR1,PIF1
16_Member	Reactome Gene Sets	R-HSA-180786	Extension of Telomeres	-5.83393	-3.77555	7/44	1736,3978,5111,5424,23649,54433,80119	DKC1,LIG1,PCNA,POLD1,POLA2,GAR1,PIF1
16_Member	Reactome Gene Sets	R-HSA-73886	Chromosome Maintenance	-5.4809	-3.48503	10/118	1736,3015,3978,5111,5424,8335,8366,23649,54433,80119	DKC1,H2AZ1,LIG1,PCNA,POLD1,H2AC4,H4C2,POLA2,GAR1,PIF1
16_Member	GO Biological Processes	GO:2000278	regulation of DNA biosynthetic process	-4.73949	-2.84034	9/114	1736,3184,3192,4751,5111,7027,7919,27000,80119	DKC1,HNRNPD,HNRNPU,NEK2,PCNA,TFDP1,DDX39B,DNAJC2,PIF1
16_Member	GO Biological Processes	GO:0000154	rRNA modification	-2.97542	-1.33202	4/35	1736,4839,54433,79922	DKC1,NOP2,GAR1,MRM1
16_Member	Reactome Gene Sets	R-HSA-171319	Telomere Extension By Telomerase	-2.97169	-1.33202	3/16	1736,54433,80119	DKC1,GAR1,PIF1
16_Member	GO Biological Processes	GO:0001522	pseudouridine synthesis	-2.89154	-1.25907	3/17	1736,54433,80324	DKC1,GAR1,PUS1
16_Member	GO Biological Processes	GO:0060249	anatomical structure homeostasis	-2.73641	-1.13829	14/437	1736,3184,3192,4751,5111,5424,5426,7517,8366,9156,9401,23649,54433,80119	DKC1,HNRNPD,HNRNPU,NEK2,PCNA,POLD1,POLE,XRCC3,H4C2,EXO1,RECQL4,POLA2,GAR1,PIF1
16_Member	GO Biological Processes	GO:2000573	positive regulation of DNA biosynthetic process	-2.69306	-1.09905	5/69	1736,3184,4751,5111,7919	DKC1,HNRNPD,NEK2,PCNA,DDX39B
16_Member	GO Biological Processes	GO:0016074	snoRNA metabolic process	-2.67964	-1.08726	3/20	1736,51010,54433	DKC1,EXOSC3,GAR1
16_Member	GO Biological Processes	GO:0007004	telomere maintenance via telomerase	-2.66543	-1.07792	5/70	1736,3192,4751,54433,80119	DKC1,HNRNPU,NEK2,GAR1,PIF1
16_Member	GO Biological Processes	GO:0006278	RNA-dependent DNA biosynthetic process	-2.48444	-0.923491	5/77	1736,3192,4751,54433,80119	DKC1,HNRNPU,NEK2,GAR1,PIF1
16_Member	GO Biological Processes	GO:0032204	regulation of telomere maintenance	-2.38974	-0.838536	5/81	1736,3184,3192,4751,80119	DKC1,HNRNPD,HNRNPU,NEK2,PIF1
16_Member	GO Biological Processes	GO:0051972	regulation of telomerase activity	-2.36706	-0.817968	4/51	1736,3184,4751,80119	DKC1,HNRNPD,NEK2,PIF1
16_Member	GO Biological Processes	GO:0010833	telomere maintenance via telomere lengthening	-2.36696	-0.817968	5/82	1736,3192,4751,54433,80119	DKC1,HNRNPU,NEK2,GAR1,PIF1
16_Member	GO Biological Processes	GO:0032210	regulation of telomere maintenance via telomerase	-2.27793	-0.748409	4/54	1736,3192,4751,80119	DKC1,HNRNPU,NEK2,PIF1
16_Member	GO Biological Processes	GO:1904356	regulation of telomere maintenance via telomere lengthening	-2.06641	-0.565534	4/62	1736,3192,4751,80119	DKC1,HNRNPU,NEK2,PIF1
16_Member	Reactome Gene Sets	R-HSA-6790901	rRNA modification in the nucleus and cytosol	-2.04229	-0.547306	4/63	1736,4839,54433,84128	DKC1,NOP2,GAR1,WDR75
17_Summary	Reactome Gene Sets	R-HSA-68877	Mitotic Prometaphase	-7.10814	-4.8754	15/204	891,1062,1063,3619,4751,7514,9735,10592,10733,22995,27229,54801,55055,84131,440145,890,993,5700,79866,1874,51134	CCNB1,CENPE,CENPF,INCENP,NEK2,XPO1,KNTC1,SMC2,PLK4,CEP152,TUBGCP4,HAUS6,ZWILCH,CEP78,MZT1,CCNA2,CDC25A,PSMC1,BORA,E2F4,CEP83
17_Member	Reactome Gene Sets	R-HSA-68877	Mitotic Prometaphase	-7.10814	-4.8754	15/204	891,1062,1063,3619,4751,7514,9735,10592,10733,22995,27229,54801,55055,84131,440145	CCNB1,CENPE,CENPF,INCENP,NEK2,XPO1,KNTC1,SMC2,PLK4,CEP152,TUBGCP4,HAUS6,ZWILCH,CEP78,MZT1
17_Member	Reactome Gene Sets	R-HSA-69275	G2/M Transition	-6.51874	-4.37282	14/196	890,891,993,1063,4751,5700,7514,10733,22995,27229,54801,79866,84131,440145	CCNA2,CCNB1,CDC25A,CENPF,NEK2,PSMC1,XPO1,PLK4,CEP152,TUBGCP4,HAUS6,BORA,CEP78,MZT1
17_Member	Reactome Gene Sets	R-HSA-453274	Mitotic G2-G2/M phases	-6.46495	-4.32769	14/198	890,891,993,1063,4751,5700,7514,10733,22995,27229,54801,79866,84131,440145	CCNA2,CCNB1,CDC25A,CENPF,NEK2,PSMC1,XPO1,PLK4,CEP152,TUBGCP4,HAUS6,BORA,CEP78,MZT1
17_Member	Reactome Gene Sets	R-HSA-380270	Recruitment of mitotic centrosome proteins and complexes	-4.02001	-2.23365	7/82	4751,10733,22995,27229,54801,84131,440145	NEK2,PLK4,CEP152,TUBGCP4,HAUS6,CEP78,MZT1
17_Member	Reactome Gene Sets	R-HSA-380287	Centrosome maturation	-4.02001	-2.23365	7/82	4751,10733,22995,27229,54801,84131,440145	NEK2,PLK4,CEP152,TUBGCP4,HAUS6,CEP78,MZT1
17_Member	GO Biological Processes	GO:1903251	multi-ciliated epithelial cell differentiation	-3.93824	-2.1632	3/8	1874,10733,22995	E2F4,PLK4,CEP152
17_Member	Reactome Gene Sets	R-HSA-2565942	Regulation of PLK1 Activity at G2/M Transition	-3.82606	-2.06446	7/88	891,4751,10733,22995,54801,79866,84131	CCNB1,NEK2,PLK4,CEP152,HAUS6,BORA,CEP78
17_Member	Reactome Gene Sets	R-HSA-380320	Recruitment of NuMA to mitotic centrosomes	-3.64729	-1.90568	7/94	4751,10733,22995,27229,54801,84131,440145	NEK2,PLK4,CEP152,TUBGCP4,HAUS6,CEP78,MZT1
17_Member	GO Biological Processes	GO:0097711	ciliary basal body-plasma membrane docking	-2.82407	-1.20228	6/95	4751,10733,22995,51134,54801,84131	NEK2,PLK4,CEP152,CEP83,HAUS6,CEP78
17_Member	Reactome Gene Sets	R-HSA-5620912	Anchoring of the basal body to the plasma membrane	-2.75488	-1.15427	6/98	4751,10733,22995,51134,54801,84131	NEK2,PLK4,CEP152,CEP83,HAUS6,CEP78
17_Member	Reactome Gene Sets	R-HSA-380259	Loss of Nlp from mitotic centrosomes	-2.66543	-1.07792	5/70	4751,10733,22995,54801,84131	NEK2,PLK4,CEP152,HAUS6,CEP78
17_Member	Reactome Gene Sets	R-HSA-380284	Loss of proteins required for interphase microtubule organization from the centrosome	-2.66543	-1.07792	5/70	4751,10733,22995,54801,84131	NEK2,PLK4,CEP152,HAUS6,CEP78
17_Member	Reactome Gene Sets	R-HSA-8854518	AURKA Activation by TPX2	-2.58531	-1.00971	5/73	4751,10733,22995,54801,84131	NEK2,PLK4,CEP152,HAUS6,CEP78
18_Summary	GO Biological Processes	GO:0006401	RNA catabolic process	-6.92122	-4.70592	21/412	1660,1736,3184,3192,4670,5700,7514,8148,8241,9238,10128,22894,23019,23644,51010,65109,65110,79675,79882,81892,129563,1677,3837,9818,11097,23165,55706,5245,6625,23450,55872	DHX9,DKC1,HNRNPD,HNRNPU,HNRNPM,PSMC1,XPO1,TAF15,RBM10,TBRG4,LRPPRC,DIS3,CNOT1,EDC4,EXOSC3,UPF3B,UPF3A,FASTKD1,ZC3H14,SLIRP,DIS3L2,DFFB,KPNB1,NUP58,NUP42,NUP205,NDC1,PHB,SNRNP70,SF3B3,PBK
18_Member	GO Biological Processes	GO:0006401	RNA catabolic process	-6.92122	-4.70592	21/412	1660,1736,3184,3192,4670,5700,7514,8148,8241,9238,10128,22894,23019,23644,51010,65109,65110,79675,79882,81892,129563	DHX9,DKC1,HNRNPD,HNRNPU,HNRNPM,PSMC1,XPO1,TAF15,RBM10,TBRG4,LRPPRC,DIS3,CNOT1,EDC4,EXOSC3,UPF3B,UPF3A,FASTKD1,ZC3H14,SLIRP,DIS3L2
18_Member	GO Biological Processes	GO:0043487	regulation of RNA stability	-6.7694	-4.57414	14/187	1660,1736,3184,3192,4670,5700,7514,8148,8241,9238,22894,51010,79675,79882	DHX9,DKC1,HNRNPD,HNRNPU,HNRNPM,PSMC1,XPO1,TAF15,RBM10,TBRG4,DIS3,EXOSC3,FASTKD1,ZC3H14
18_Member	GO Biological Processes	GO:0034655	nucleobase-containing compound catabolic process	-6.72136	-4.53579	27/664	1660,1677,1736,3184,3192,3837,4670,5700,7514,8148,8241,9238,9818,10128,11097,22894,23019,23165,23644,51010,55706,65109,65110,79675,79882,81892,129563	DHX9,DFFB,DKC1,HNRNPD,HNRNPU,KPNB1,HNRNPM,PSMC1,XPO1,TAF15,RBM10,TBRG4,NUP58,LRPPRC,NUP42,DIS3,CNOT1,NUP205,EDC4,EXOSC3,NDC1,UPF3B,UPF3A,FASTKD1,ZC3H14,SLIRP,DIS3L2
18_Member	GO Biological Processes	GO:0061013	regulation of mRNA catabolic process	-6.41182	-4.28305	14/200	1660,3184,3192,4670,5700,7514,8148,8241,9238,22894,23019,51010,79675,79882	DHX9,HNRNPD,HNRNPU,HNRNPM,PSMC1,XPO1,TAF15,RBM10,TBRG4,DIS3,CNOT1,EXOSC3,FASTKD1,ZC3H14
18_Member	GO Biological Processes	GO:0043488	regulation of mRNA stability	-6.20432	-4.09473	13/178	1660,3184,3192,4670,5700,7514,8148,8241,9238,22894,51010,79675,79882	DHX9,HNRNPD,HNRNPU,HNRNPM,PSMC1,XPO1,TAF15,RBM10,TBRG4,DIS3,EXOSC3,FASTKD1,ZC3H14
18_Member	GO Biological Processes	GO:0046700	heterocycle catabolic process	-6.07197	-3.97558	27/717	1660,1677,1736,3184,3192,3837,4670,5700,7514,8148,8241,9238,9818,10128,11097,22894,23019,23165,23644,51010,55706,65109,65110,79675,79882,81892,129563	DHX9,DFFB,DKC1,HNRNPD,HNRNPU,KPNB1,HNRNPM,PSMC1,XPO1,TAF15,RBM10,TBRG4,NUP58,LRPPRC,NUP42,DIS3,CNOT1,NUP205,EDC4,EXOSC3,NDC1,UPF3B,UPF3A,FASTKD1,ZC3H14,SLIRP,DIS3L2
18_Member	GO Biological Processes	GO:0044270	cellular nitrogen compound catabolic process	-6.06039	-3.97174	27/718	1660,1677,1736,3184,3192,3837,4670,5700,7514,8148,8241,9238,9818,10128,11097,22894,23019,23165,23644,51010,55706,65109,65110,79675,79882,81892,129563	DHX9,DFFB,DKC1,HNRNPD,HNRNPU,KPNB1,HNRNPM,PSMC1,XPO1,TAF15,RBM10,TBRG4,NUP58,LRPPRC,NUP42,DIS3,CNOT1,NUP205,EDC4,EXOSC3,NDC1,UPF3B,UPF3A,FASTKD1,ZC3H14,SLIRP,DIS3L2
18_Member	GO Biological Processes	GO:0019439	aromatic compound catabolic process	-5.92328	-3.85214	27/730	1660,1677,1736,3184,3192,3837,4670,5700,7514,8148,8241,9238,9818,10128,11097,22894,23019,23165,23644,51010,55706,65109,65110,79675,79882,81892,129563	DHX9,DFFB,DKC1,HNRNPD,HNRNPU,KPNB1,HNRNPM,PSMC1,XPO1,TAF15,RBM10,TBRG4,NUP58,LRPPRC,NUP42,DIS3,CNOT1,NUP205,EDC4,EXOSC3,NDC1,UPF3B,UPF3A,FASTKD1,ZC3H14,SLIRP,DIS3L2
18_Member	GO Biological Processes	GO:0006402	mRNA catabolic process	-5.724	-3.67906	18/370	1660,3184,3192,4670,5700,7514,8148,8241,9238,22894,23019,23644,51010,65109,65110,79675,79882,129563	DHX9,HNRNPD,HNRNPU,HNRNPM,PSMC1,XPO1,TAF15,RBM10,TBRG4,DIS3,CNOT1,EDC4,EXOSC3,UPF3B,UPF3A,FASTKD1,ZC3H14,DIS3L2
18_Member	GO Biological Processes	GO:1902369	negative regulation of RNA catabolic process	-5.71108	-3.66843	8/65	1660,1736,3184,3192,8148,8241,10128,81892	DHX9,DKC1,HNRNPD,HNRNPU,TAF15,RBM10,LRPPRC,SLIRP
18_Member	GO Biological Processes	GO:1901361	organic cyclic compound catabolic process	-5.5103	-3.50717	27/768	1660,1677,1736,3184,3192,3837,4670,5700,7514,8148,8241,9238,9818,10128,11097,22894,23019,23165,23644,51010,55706,65109,65110,79675,79882,81892,129563	DHX9,DFFB,DKC1,HNRNPD,HNRNPU,KPNB1,HNRNPM,PSMC1,XPO1,TAF15,RBM10,TBRG4,NUP58,LRPPRC,NUP42,DIS3,CNOT1,NUP205,EDC4,EXOSC3,NDC1,UPF3B,UPF3A,FASTKD1,ZC3H14,SLIRP,DIS3L2
18_Member	GO Biological Processes	GO:0043489	RNA stabilization	-4.11317	-2.31389	6/55	1660,1736,3184,3192,8148,8241	DHX9,DKC1,HNRNPD,HNRNPU,TAF15,RBM10
18_Member	GO Biological Processes	GO:0048255	mRNA stabilization	-3.41416	-1.70358	5/48	1660,3184,3192,8148,8241	DHX9,HNRNPD,HNRNPU,TAF15,RBM10
18_Member	GO Biological Processes	GO:1902373	negative regulation of mRNA catabolic process	-3.1384	-1.47057	5/55	1660,3184,3192,8148,8241	DHX9,HNRNPD,HNRNPU,TAF15,RBM10
18_Member	GO Biological Processes	GO:0009895	negative regulation of catabolic process	-3.01983	-1.36911	12/317	1660,1736,3184,3192,5245,6625,8148,8241,10128,23450,55872,81892	DHX9,DKC1,HNRNPD,HNRNPU,PHB,SNRNP70,TAF15,RBM10,LRPPRC,SF3B3,PBK,SLIRP
18_Member	GO Biological Processes	GO:0031330	negative regulation of cellular catabolic process	-2.50229	-0.936771	10/273	1660,1736,3184,3192,6625,8148,8241,10128,55872,81892	DHX9,DKC1,HNRNPD,HNRNPU,SNRNP70,TAF15,RBM10,LRPPRC,PBK,SLIRP
19_Summary	CORUM	CORUM:1332	Large Drosha complex	-6.82137	-4.60948	6/20	2130,3187,3192,3609,4670,8148,1660,4691,6949,7307,51631,55131,29128,3190	EWSR1,HNRNPH1,HNRNPU,ILF3,HNRNPM,TAF15,DHX9,NCL,TCOF1,U2AF1,LUC7L2,RBM28,UHRF1,HNRNPK
19_Member	CORUM	CORUM:1332	Large Drosha complex	-6.82137	-4.60948	6/20	2130,3187,3192,3609,4670,8148	EWSR1,HNRNPH1,HNRNPU,ILF3,HNRNPM,TAF15
19_Member	CORUM	CORUM:3082	DGCR8 multiprotein complex	-6.81241	-4.6039	5/11	1660,3187,3192,3609,4691	DHX9,HNRNPH1,HNRNPU,ILF3,NCL
19_Member	CORUM	CORUM:3055	Nop56p-associated pre-rRNA complex	-5.06316	-3.1152	9/104	1660,3192,3609,4670,4691,6949,7307,51631,55131	DHX9,HNRNPU,ILF3,HNRNPM,NCL,TCOF1,U2AF1,LUC7L2,RBM28
19_Member	GO Biological Processes	GO:2000371	regulation of DNA topoisomerase (ATP-hydrolyzing) activity	-4.377	-2.52919	3/6	1660,3192,29128	DHX9,HNRNPU,UHRF1
19_Member	GO Biological Processes	GO:2000373	positive regulation of DNA topoisomerase (ATP-hydrolyzing) activity	-4.377	-2.52919	3/6	1660,3192,29128	DHX9,HNRNPU,UHRF1
19_Member	GO Biological Processes	GO:0010911	regulation of isomerase activity	-3.76634	-2.01308	3/9	1660,3192,29128	DHX9,HNRNPU,UHRF1
19_Member	GO Biological Processes	GO:0010912	positive regulation of isomerase activity	-3.76634	-2.01308	3/9	1660,3192,29128	DHX9,HNRNPU,UHRF1
19_Member	CORUM	CORUM:5615	Emerin complex 52	-2.5008	-0.936043	3/23	3190,3192,3609	HNRNPK,HNRNPU,ILF3
20_Summary	GO Biological Processes	GO:0006399	tRNA metabolic process	-6.68424	-4.50185	14/190	8518,9330,10785,10898,23395,51010,55699,55798,57505,80324,80746,92935,221078,283459,1736,4839,54433,64783,79922	ELP1,GTF3C3,WDR4,CPSF4,LARS2,EXOSC3,IARS2,METTL2B,AARS2,PUS1,TSEN2,MARS2,NSUN6,GATC,DKC1,NOP2,GAR1,RBM15,MRM1
20_Member	GO Biological Processes	GO:0006399	tRNA metabolic process	-6.68424	-4.50185	14/190	8518,9330,10785,10898,23395,51010,55699,55798,57505,80324,80746,92935,221078,283459	ELP1,GTF3C3,WDR4,CPSF4,LARS2,EXOSC3,IARS2,METTL2B,AARS2,PUS1,TSEN2,MARS2,NSUN6,GATC
20_Member	GO Biological Processes	GO:0009451	RNA modification	-5.11248	-3.15131	11/159	1736,4839,8518,10785,54433,55798,57505,64783,79922,80324,221078	DKC1,NOP2,ELP1,WDR4,GAR1,METTL2B,AARS2,RBM15,MRM1,PUS1,NSUN6
20_Member	GO Biological Processes	GO:0008033	tRNA processing	-3.61151	-1.87786	8/126	8518,10785,10898,55798,57505,80324,80746,221078	ELP1,WDR4,CPSF4,METTL2B,AARS2,PUS1,TSEN2,NSUN6
20_Member	GO Biological Processes	GO:0001510	RNA methylation	-3.24428	-1.55661	6/79	4839,10785,55798,64783,79922,221078	NOP2,WDR4,METTL2B,RBM15,MRM1,NSUN6
20_Member	GO Biological Processes	GO:0006400	tRNA modification	-3.07554	-1.41255	6/85	8518,10785,55798,57505,80324,221078	ELP1,WDR4,METTL2B,AARS2,PUS1,NSUN6
